# Supplementary material for: Symbolic recording of signalling and cis-regulatory element activity to DNA
Source: Nature. 2024 Jul 17;632(8027):1073–81. doi: 10.1038/s41586-024-07706-4 (PMC11357993; doi:10.1038/s41586-024-07706-4)
Supplement: Supplementary file 3 — This file contains Supplementary Tables 1–7. [file 41586_2024_7706_MOESM3_ESM.xlsx]

## Sheet: Supp_table1
Supplementary Table 1 | Comparison of strategies for CRISPR-based molecular recording.
		CRISPR cut	Base editing	Prime editing
Writing	Editing modality	Cas9 nuclease	Base editor	Prime editor
	Other writing components	gRNAs + targets OR homing gRNAs/stgRNAs	gRNAs + targets OR homing gRNAs/stgRNAs	pegRNAs + shared target
	Diversity of editing outcome	High, determined by the NHEJ process after the cut.	Moderate, determined by the number of modifiable bases within the target editing window.	Low, determined by the template sequence within pegRNA and possible errors during reverse-transcription/DNA-repair.
	Potential for explicitly recording the temporal order of biological signals	Poor (current methods do not facilitate ordered recording)	Moderate (system complexity grows exponentially with number of biological signals, because guides/targets must be preprogrammed for each order	High (system complexity grows linearly with number of biological signals, with ENGRAM + DNA Typewriter)
Storing	Signal location	Signals write to distinct sites or sets of sites	Signals write to distinct sites or sets of sites	Signals write to a shared site or sets of sites
Reading	Ease of recovery of target site(s)	Poor (target site(s) corresponding to each signal must be recovered separately; further challenge of DSB-mediated deletions deleting information and/or compromising primer sites)	Moderate (target site(s) corresponding to each signal must be recovered separately)	High (shared target site(s); compatible with sc-RNA-seq)
	References	(McKenna et al. 2016; Perli et al. 2017; Frieda et al. 2017; Chan et al. 2019; Bowling et al. 2020)	(Tang and Liu 2018; Farzadfard et al. 2019)	This paper

## Sheet: Supp_table2
Supplementary Table 2 | 300 CREs and their associated barcodes (Figure 2)
Name	CRE sequence	Barcode in DNA Tape	Barcode in pegRNA	Full sequence ordered from oPool
controlhigh_12_4	ACAATTTGGCAGGAAACCAAAGAACTACACAAAGCTTAACTGCTTCCAACACACATTTCCCCAGTTGGGAGGCACTGGCAGGGCTTAGAGATTCTGGGAAGGGTGGGGCTGCCTGGCCATATCATTTAGTAACATTCTCAGATAGAGGAGTGACTCCACTGTATTCTGAAGAAACGTTTTCCTGCAACCTCACTCAAAGG	CCACAT	ATGTGG	GGAAAAGGCCTCCACGGCCAACAATTTGGCAGGAAACCAAAGAACTACACAAAGCTTAACTGCTTCCAACACACATTTCCCCAGTTGGGAGGCACTGGCAGGGCTTAGAGATTCTGGGAAGGGTGGGGCTGCCTGGCCATATCATTTAGTAACATTCTCAGATAGAGGAGTGACTCCACTGTATTCTGAAGAAACGTTTTCCTGCAACCTCACTCAAAGGCACTAgagacgattaaATGGACAGCAtgcgtctcTCTGCCATCAATGTGGCGTGCTCAGTCTGACTGCCGTATAg
controlhigh_15_1	AGCAGAAGCAGGTTCTCAGCTTCTTCAAGGGTTGGAGGGGGCTGGGGAGGTTGTGTCAGGGTGTGGGCAGCAGTTGGTGGTCAGTGACTTTCCCTTGTGGCAGGAAGGAGAGGTAGGGGAAGCAGCTGGAGTTGGGAGATAGGAGGCTGAGGCAGCAGGACCCACAGATAAGGCAGGAGGTGAGCAGGGGCGGGTGTGCA	TTGCCT	AGGCAA	GGAAAAGGCCTCCACGGCCAAGCAGAAGCAGGTTCTCAGCTTCTTCAAGGGTTGGAGGGGGCTGGGGAGGTTGTGTCAGGGTGTGGGCAGCAGTTGGTGGTCAGTGACTTTCCCTTGTGGCAGGAAGGAGAGGTAGGGGAAGCAGCTGGAGTTGGGAGATAGGAGGCTGAGGCAGCAGGACCCACAGATAAGGCAGGAGGTGAGCAGGGGCGGGTGTGCACACTAgagacgattaaATGGACAGCAtgcgtctcTCTGCCATCAAGGCAACGTGCTCAGTCTGACTGCCGTATAg
controlhigh_21_2	CTTGTGTACTGCACCTGTGCTAGGAATACCAGTAAGGGGCTCTCCATGCTAAAATCAGCGTTCCAGGATTCCACGTGGCCCACAGCACCAAGCCCAGCCTTCTCAGCTTTGAGCTGAAGGCTCCGGGTAACCTGATCCCAGCCCAACGGTTCTGTGTTATCTCCCTCTCACCATTTCCTGTGGATTACTTATTGTTCTAT	TCGAAG	CTTCGA	GGAAAAGGCCTCCACGGCCACTTGTGTACTGCACCTGTGCTAGGAATACCAGTAAGGGGCTCTCCATGCTAAAATCAGCGTTCCAGGATTCCACGTGGCCCACAGCACCAAGCCCAGCCTTCTCAGCTTTGAGCTGAAGGCTCCGGGTAACCTGATCCCAGCCCAACGGTTCTGTGTTATCTCCCTCTCACCATTTCCTGTGGATTACTTATTGTTCTATCACTAgagacgattaaATGGACAGCAtgcgtctcTCTGCCATCACTTCGACGTGCTCAGTCTGACTGCCGTATAg
controlhigh_22_4	CTCCTGGCCACAGAGACACCACGGGACCTTATCTACCCTCTTGCAGAATTTCAGATACACTGTGTCTCCAATATTCTCGGAAACCATCCAGTTTAGTAACCCTATCAGAAACGGAAATGAGTTTAGCTTGGCAGGAAATGAGGTCAGTTTGGCAACTGATAGTGAAACATTGAACAATGTAGGAGTTAGTGGTAGTTTGA	TGCCTT	AAGGCA	GGAAAAGGCCTCCACGGCCACTCCTGGCCACAGAGACACCACGGGACCTTATCTACCCTCTTGCAGAATTTCAGATACACTGTGTCTCCAATATTCTCGGAAACCATCCAGTTTAGTAACCCTATCAGAAACGGAAATGAGTTTAGCTTGGCAGGAAATGAGGTCAGTTTGGCAACTGATAGTGAAACATTGAACAATGTAGGAGTTAGTGGTAGTTTGACACTAgagacgattaaATGGACAGCAtgcgtctcTCTGCCATCAAAGGCACGTGCTCAGTCTGACTGCCGTATAg
controlhigh_2_3	TTCCAGGACTTTTCTTTGCACATAAATGCCAAGTGACTCACTGTCATGTTCCAGTGGAAAGTCCTTAACCCAAGGCTGCCAGTTGCTTGGTTGGAGGTGGAGGAGTGTGGTTGGCCAGCGATTTCAGCAGAGTCATGCTTACTGAGTGAAGGGTGCCGGAAGGGGGAGGTCCTAAGGGACATCCTCTCTTGCCCCAAGGC	TGCATC	GATGCA	GGAAAAGGCCTCCACGGCCATTCCAGGACTTTTCTTTGCACATAAATGCCAAGTGACTCACTGTCATGTTCCAGTGGAAAGTCCTTAACCCAAGGCTGCCAGTTGCTTGGTTGGAGGTGGAGGAGTGTGGTTGGCCAGCGATTTCAGCAGAGTCATGCTTACTGAGTGAAGGGTGCCGGAAGGGGGAGGTCCTAAGGGACATCCTCTCTTGCCCCAAGGCCACTAgagacgattaaATGGACAGCAtgcgtctcTCTGCCATCAGATGCACGTGCTCAGTCTGACTGCCGTATAg
controlhigh_26_3	CTGGTGTGTTGAACCGGAAGTAGGCTCTGAGTTTTGCGTCCACATTTGGCAGTTGGGCTTCTGAATTCTTTCACCAGAGTCCTGACCTTAAGATGACCCGCTGCTGGCAGGAGTGGAGCAAGCAAGGAGAGTGTCCAGAGATAAGGCTGGAGAGATGGGCGGGGCCAAGGGAAGGGGTTTGGACTTGACCCTGAGCAGGT	AAGAGG	CCTCTT	GGAAAAGGCCTCCACGGCCACTGGTGTGTTGAACCGGAAGTAGGCTCTGAGTTTTGCGTCCACATTTGGCAGTTGGGCTTCTGAATTCTTTCACCAGAGTCCTGACCTTAAGATGACCCGCTGCTGGCAGGAGTGGAGCAAGCAAGGAGAGTGTCCAGAGATAAGGCTGGAGAGATGGGCGGGGCCAAGGGAAGGGGTTTGGACTTGACCCTGAGCAGGTCACTAgagacgattaaATGGACAGCAtgcgtctcTCTGCCATCACCTCTTCGTGCTCAGTCTGACTGCCGTATAg
controlhigh_38_2	CAGGACTATGGAAGGATGGGCGGAATGTTCCACAAAGTTATGTTGCCATGAGACACCACTAACAACCACGGCCGCTTCCTGAACCTGTCGGGTTAGGCCTTCCCACGACTCCTGACTCACCAACGGGTGAGAGGAAAAGCCCTTATCATGGCCAACCAGGTTCTATGTAATCTGTCTACACACACACCCACCACCCACCC	GTGTAG	CTACAC	GGAAAAGGCCTCCACGGCCACAGGACTATGGAAGGATGGGCGGAATGTTCCACAAAGTTATGTTGCCATGAGACACCACTAACAACCACGGCCGCTTCCTGAACCTGTCGGGTTAGGCCTTCCCACGACTCCTGACTCACCAACGGGTGAGAGGAAAAGCCCTTATCATGGCCAACCAGGTTCTATGTAATCTGTCTACACACACACCCACCACCCACCCCACTAgagacgattaaATGGACAGCAtgcgtctcTCTGCCATCACTACACCGTGCTCAGTCTGACTGCCGTATAg
controlhigh_5_4	AGAGTAATGTAGTGAATTCTTAGAATTGCATGCGACCTCAGTGTCCTTTTGAAATACCAGAAGCGGGGCTCAGTCATCCTTAACAACTTCCAGTTCTAAACCACACTCAAATGGCTCAAGCTGGTGGCCAGAGATAAGAACTTAGACAGGCACAGTGACTCATGCCCTTCAACCAACCCCAGCACTTTGGGAGGCTGAGC	GCAAGT	ACTTGC	GGAAAAGGCCTCCACGGCCAAGAGTAATGTAGTGAATTCTTAGAATTGCATGCGACCTCAGTGTCCTTTTGAAATACCAGAAGCGGGGCTCAGTCATCCTTAACAACTTCCAGTTCTAAACCACACTCAAATGGCTCAAGCTGGTGGCCAGAGATAAGAACTTAGACAGGCACAGTGACTCATGCCCTTCAACCAACCCCAGCACTTTGGGAGGCTGAGCCACTAgagacgattaaATGGACAGCAtgcgtctcTCTGCCATCAACTTGCCGTGCTCAGTCTGACTGCCGTATAg
ENSG00000136280.248.1	ATATACAAATAGACAATGGCTGGACCATTTGTACAACTAGAACTCTGACTGACAACCTGCAGAAACCTCCTCAGGAAACCAATTCGTTATCTACAGCAACCAGCCCAGGAAACAAGCCTGCTGTAAGTCATACTTGCAGGAAGCCAGGTGTTATCTCTAGTGACAATCCAGGAGTAACTTTTCTAACAGCCCCCAAAGCC	TCGTCA	TGACGA	GGAAAAGGCCTCCACGGCCAATATACAAATAGACAATGGCTGGACCATTTGTACAACTAGAACTCTGACTGACAACCTGCAGAAACCTCCTCAGGAAACCAATTCGTTATCTACAGCAACCAGCCCAGGAAACAAGCCTGCTGTAAGTCATACTTGCAGGAAGCCAGGTGTTATCTCTAGTGACAATCCAGGAGTAACTTTTCTAACAGCCCCCAAAGCCCACTAgagacgattaaATGGACAGCAtgcgtctcTCTGCCATCATGACGACGTGCTCAGTCTGACTGCCGTATAg
ENSG00000136280.248.1	ATATACAAATAGACAATGGCTGGACCATTTGTACAACTAGAACTCTGACTGACAACCTGCAGAAACCTCCTCAGGAAACCAATTCGTTATCTACAGCAACCAGCCCAGGAAACAAGCCTGCTGTAAGTCATACTTGCAGGAAGCCAGGTGTTATCTCTAGTGACAATCCAGGAGTAACTTTTCTAACAGCCCCCAAAGCC	TCGATC	GATCGA	GGAAAAGGCCTCCACGGCCAATATACAAATAGACAATGGCTGGACCATTTGTACAACTAGAACTCTGACTGACAACCTGCAGAAACCTCCTCAGGAAACCAATTCGTTATCTACAGCAACCAGCCCAGGAAACAAGCCTGCTGTAAGTCATACTTGCAGGAAGCCAGGTGTTATCTCTAGTGACAATCCAGGAGTAACTTTTCTAACAGCCCCCAAAGCCCACTAgagacgattaaATGGACAGCAtgcgtctcTCTGCCATCAGATCGACGTGCTCAGTCTGACTGCCGTATAg
ENSG00000166902.146.1	AAGAGAATGTGGTGGGAGTGCAGGAGCAGTGAGTTGGAGAGTGCTGATTGGTTGGGTCGGAGGTGAAATTACGGCGCGTCCCTGTCTTCCTGCGCTGAGTCAGTTCCTGGGTGTGAGTCACAAGATCAGATGGGCCGGTTTCTCGATATGGGTGGTGCCAGTTGATCCATCAAGAGTAGAGTCTGCAAAACATCTCAGGC	CGTAGA	TCTACG	GGAAAAGGCCTCCACGGCCAAAGAGAATGTGGTGGGAGTGCAGGAGCAGTGAGTTGGAGAGTGCTGATTGGTTGGGTCGGAGGTGAAATTACGGCGCGTCCCTGTCTTCCTGCGCTGAGTCAGTTCCTGGGTGTGAGTCACAAGATCAGATGGGCCGGTTTCTCGATATGGGTGGTGCCAGTTGATCCATCAAGAGTAGAGTCTGCAAAACATCTCAGGCCACTAgagacgattaaATGGACAGCAtgcgtctcTCTGCCATCATCTACGCGTGCTCAGTCTGACTGCCGTATAg
ENSG00000166902.146.1	AAGAGAATGTGGTGGGAGTGCAGGAGCAGTGAGTTGGAGAGTGCTGATTGGTTGGGTCGGAGGTGAAATTACGGCGCGTCCCTGTCTTCCTGCGCTGAGTCAGTTCCTGGGTGTGAGTCACAAGATCAGATGGGCCGGTTTCTCGATATGGGTGGTGCCAGTTGATCCATCAAGAGTAGAGTCTGCAAAACATCTCAGGC	GGCTAA	TTAGCC	GGAAAAGGCCTCCACGGCCAAAGAGAATGTGGTGGGAGTGCAGGAGCAGTGAGTTGGAGAGTGCTGATTGGTTGGGTCGGAGGTGAAATTACGGCGCGTCCCTGTCTTCCTGCGCTGAGTCAGTTCCTGGGTGTGAGTCACAAGATCAGATGGGCCGGTTTCTCGATATGGGTGGTGCCAGTTGATCCATCAAGAGTAGAGTCTGCAAAACATCTCAGGCCACTAgagacgattaaATGGACAGCAtgcgtctcTCTGCCATCATTAGCCCGTGCTCAGTCTGACTGCCGTATAg
ENSG00000179348.212.2	GGTGCCTGTGTGGACACACTGACCAGGCTGCGGCCCAGCCCTGCCTCCCACCATGGACAGCTGGTTGGGCTGCCGATAAGGAGAGACGGTTGCAGAGTCACCAGGCCCCGATGATAAGACAGACAAGCATCTCCCGGTGGCCGGAAGGTGGGGGAGGGGCCCACCGGAGAAGCACCCACATCTTGGGTGGGAACACAGAG	AACCAG	CTGGTT	GGAAAAGGCCTCCACGGCCAGGTGCCTGTGTGGACACACTGACCAGGCTGCGGCCCAGCCCTGCCTCCCACCATGGACAGCTGGTTGGGCTGCCGATAAGGAGAGACGGTTGCAGAGTCACCAGGCCCCGATGATAAGACAGACAAGCATCTCCCGGTGGCCGGAAGGTGGGGGAGGGGCCCACCGGAGAAGCACCCACATCTTGGGTGGGAACACAGAGCACTAgagacgattaaATGGACAGCAtgcgtctcTCTGCCATCACTGGTTCGTGCTCAGTCTGACTGCCGTATAg
ENSG00000179348.212.2	GGTGCCTGTGTGGACACACTGACCAGGCTGCGGCCCAGCCCTGCCTCCCACCATGGACAGCTGGTTGGGCTGCCGATAAGGAGAGACGGTTGCAGAGTCACCAGGCCCCGATGATAAGACAGACAAGCATCTCCCGGTGGCCGGAAGGTGGGGGAGGGGCCCACCGGAGAAGCACCCACATCTTGGGTGGGAACACAGAG	GGTAGT	ACTACC	GGAAAAGGCCTCCACGGCCAGGTGCCTGTGTGGACACACTGACCAGGCTGCGGCCCAGCCCTGCCTCCCACCATGGACAGCTGGTTGGGCTGCCGATAAGGAGAGACGGTTGCAGAGTCACCAGGCCCCGATGATAAGACAGACAAGCATCTCCCGGTGGCCGGAAGGTGGGGGAGGGGCCCACCGGAGAAGCACCCACATCTTGGGTGGGAACACAGAGCACTAgagacgattaaATGGACAGCAtgcgtctcTCTGCCATCAACTACCCGTGCTCAGTCTGACTGCCGTATAg
neg.108.1	AATCACAGGGCTGGGCAGCTTCCGCTGAGGGCCGCCTTTATCTCTCATCTTTCATCTCCAGGCTTTTCGCGCTCCTCAGTTAGTCCGCCCCCACAGCTGCCTGGACTCCACCCTGGGGGAAGAAGAGGCCCTGGGATGGGGTGACCAGGAGGTGACTTACAGACCAGGCCGGAAATGGCATCATGGCCCCCGGCCTTGTG	CTCTAG	CTAGAG	GGAAAAGGCCTCCACGGCCAAATCACAGGGCTGGGCAGCTTCCGCTGAGGGCCGCCTTTATCTCTCATCTTTCATCTCCAGGCTTTTCGCGCTCCTCAGTTAGTCCGCCCCCACAGCTGCCTGGACTCCACCCTGGGGGAAGAAGAGGCCCTGGGATGGGGTGACCAGGAGGTGACTTACAGACCAGGCCGGAAATGGCATCATGGCCCCCGGCCTTGTGCACTAgagacgattaaATGGACAGCAtgcgtctcTCTGCCATCACTAGAGCGTGCTCAGTCTGACTGCCGTATAg
neg.108.1	AATCACAGGGCTGGGCAGCTTCCGCTGAGGGCCGCCTTTATCTCTCATCTTTCATCTCCAGGCTTTTCGCGCTCCTCAGTTAGTCCGCCCCCACAGCTGCCTGGACTCCACCCTGGGGGAAGAAGAGGCCCTGGGATGGGGTGACCAGGAGGTGACTTACAGACCAGGCCGGAAATGGCATCATGGCCCCCGGCCTTGTG	CCAAGA	TCTTGG	GGAAAAGGCCTCCACGGCCAAATCACAGGGCTGGGCAGCTTCCGCTGAGGGCCGCCTTTATCTCTCATCTTTCATCTCCAGGCTTTTCGCGCTCCTCAGTTAGTCCGCCCCCACAGCTGCCTGGACTCCACCCTGGGGGAAGAAGAGGCCCTGGGATGGGGTGACCAGGAGGTGACTTACAGACCAGGCCGGAAATGGCATCATGGCCCCCGGCCTTGTGCACTAgagacgattaaATGGACAGCAtgcgtctcTCTGCCATCATCTTGGCGTGCTCAGTCTGACTGCCGTATAg
neg.115.1	CCTGGAAAGCTTCAGGAAAGGGGTGGTCATCCGAAAGACCGAGCCTTGATTAGAAGCCTGGGGCTTTCAGCCCCACCCCACAGGGAAAAGGGGCCAACGGTTGAGTGAATCATCAACAGCCAGTGATTGCGTCAGTTCCGTCTATGTTATAAAACCTCCATGAAAACCGCTAAATGACAGGTTCAGAGAGAGCTCCACAT	AGACGA	TCGTCT	GGAAAAGGCCTCCACGGCCACCTGGAAAGCTTCAGGAAAGGGGTGGTCATCCGAAAGACCGAGCCTTGATTAGAAGCCTGGGGCTTTCAGCCCCACCCCACAGGGAAAAGGGGCCAACGGTTGAGTGAATCATCAACAGCCAGTGATTGCGTCAGTTCCGTCTATGTTATAAAACCTCCATGAAAACCGCTAAATGACAGGTTCAGAGAGAGCTCCACATCACTAgagacgattaaATGGACAGCAtgcgtctcTCTGCCATCATCGTCTCGTGCTCAGTCTGACTGCCGTATAg
neg.19.1	TTCAGGACAACAGTCTGAGGCTGGTGTGGGAGGAGGACACTGGGGACCCCTGAAGGAAGTGGCCAGTGAAGATGAGTCATGGGCATCCGGTTCTGGCTGTCATCCCACTGTAGAACTAGCAGTATCTGCTGGAAACCAGAAGCAACCAATAGATAAAGCAGCAAGGCTAGGGCAAGGTATGACTCAGTGGACAACACAGT	TCGAGA	TCTCGA	GGAAAAGGCCTCCACGGCCATTCAGGACAACAGTCTGAGGCTGGTGTGGGAGGAGGACACTGGGGACCCCTGAAGGAAGTGGCCAGTGAAGATGAGTCATGGGCATCCGGTTCTGGCTGTCATCCCACTGTAGAACTAGCAGTATCTGCTGGAAACCAGAAGCAACCAATAGATAAAGCAGCAAGGCTAGGGCAAGGTATGACTCAGTGGACAACACAGTCACTAgagacgattaaATGGACAGCAtgcgtctcTCTGCCATCATCTCGACGTGCTCAGTCTGACTGCCGTATAg
neg.58.1	TAGGCTGGGCCTGATTAATGGGCTGACAGGAAGCTAGGTCAGCAGGGGCTGGAGGAGAGCTTTGTCTCAAGTTCCTGTTTAGAGGCAACGTTCATTTCCCGGGGGCTCACGCCACTTGAGTTACTCACTCCTATCTCAGCCTCCAGAAGCCCAGACTGTCTGTCCTGGAAGGGCATGATACCCTCTCCTCCCTGCATAGT	CAAGCA	TGCTTG	GGAAAAGGCCTCCACGGCCATAGGCTGGGCCTGATTAATGGGCTGACAGGAAGCTAGGTCAGCAGGGGCTGGAGGAGAGCTTTGTCTCAAGTTCCTGTTTAGAGGCAACGTTCATTTCCCGGGGGCTCACGCCACTTGAGTTACTCACTCCTATCTCAGCCTCCAGAAGCCCAGACTGTCTGTCCTGGAAGGGCATGATACCCTCTCCTCCCTGCATAGTCACTAgagacgattaaATGGACAGCAtgcgtctcTCTGCCATCATGCTTGCGTGCTCAGTCTGACTGCCGTATAg
neg.58.1	TAGGCTGGGCCTGATTAATGGGCTGACAGGAAGCTAGGTCAGCAGGGGCTGGAGGAGAGCTTTGTCTCAAGTTCCTGTTTAGAGGCAACGTTCATTTCCCGGGGGCTCACGCCACTTGAGTTACTCACTCCTATCTCAGCCTCCAGAAGCCCAGACTGTCTGTCCTGGAAGGGCATGATACCCTCTCCTCCCTGCATAGT	GGCAAT	ATTGCC	GGAAAAGGCCTCCACGGCCATAGGCTGGGCCTGATTAATGGGCTGACAGGAAGCTAGGTCAGCAGGGGCTGGAGGAGAGCTTTGTCTCAAGTTCCTGTTTAGAGGCAACGTTCATTTCCCGGGGGCTCACGCCACTTGAGTTACTCACTCCTATCTCAGCCTCCAGAAGCCCAGACTGTCTGTCCTGGAAGGGCATGATACCCTCTCCTCCCTGCATAGTCACTAgagacgattaaATGGACAGCAtgcgtctcTCTGCCATCAATTGCCCGTGCTCAGTCTGACTGCCGTATAg
seq10228	AACCAGGGTTAGGGCAGTGGGAAGTGCAAGTCATCATGCAGAGGGAAGTGGGCCCGGGCTGCTGGGGGAGGGGCTAGGTGACCCACCCTGAGGTCAGCACCACTCTTGTGACCAAGGCTAGCAGCTGCAGCCACGCCTCTGGCCAGGCCCAGCCACCTATAGGCCCTCTGCCCCTCGTGATCACCCACCACCCTGGGCCC	GAAGGA	TCCTTC	GGAAAAGGCCTCCACGGCCAAACCAGGGTTAGGGCAGTGGGAAGTGCAAGTCATCATGCAGAGGGAAGTGGGCCCGGGCTGCTGGGGGAGGGGCTAGGTGACCCACCCTGAGGTCAGCACCACTCTTGTGACCAAGGCTAGCAGCTGCAGCCACGCCTCTGGCCAGGCCCAGCCACCTATAGGCCCTCTGCCCCTCGTGATCACCCACCACCCTGGGCCCCACTAgagacgattaaATGGACAGCAtgcgtctcTCTGCCATCATCCTTCCGTGCTCAGTCTGACTGCCGTATAg
seq10857	AGGCCAGAGCCTGACAGGAGAGATAGGACCTGCCTCCACGGTAACAAATGGCTGAAGGCGGTTTGGGGTGTTGCCAGTAGCCTGCCCTTCCGCAGTGGCTAAGGATCCGGTGTTGCGGTGATACATGATGTGACCTCTTCAACCAGTGAGTCACTCACCCCCAGATAACCACCCGGTACTTTCAGGGGAAACCGTTGTAT	CACCAT	ATGGTG	GGAAAAGGCCTCCACGGCCAAGGCCAGAGCCTGACAGGAGAGATAGGACCTGCCTCCACGGTAACAAATGGCTGAAGGCGGTTTGGGGTGTTGCCAGTAGCCTGCCCTTCCGCAGTGGCTAAGGATCCGGTGTTGCGGTGATACATGATGTGACCTCTTCAACCAGTGAGTCACTCACCCCCAGATAACCACCCGGTACTTTCAGGGGAAACCGTTGTATCACTAgagacgattaaATGGACAGCAtgcgtctcTCTGCCATCAATGGTGCGTGCTCAGTCTGACTGCCGTATAg
seq11607	AACAGGCGGAATTCTGTCACTTAATGATAACAATAGTCACCAGCTAACTGAATGCTTACTGTTAGGTCAAACTATATGAAACTGCTAATACTTATTTCTTATCTACAGAAACAGCTATTTCCTGTGGTTCAACCTAGTATTACCAGGCACTGTGCTTAGTGACATCATGCATATCTATATGATTTATGAAATAATGTGTC	CGAACA	TGTTCG	GGAAAAGGCCTCCACGGCCAAACAGGCGGAATTCTGTCACTTAATGATAACAATAGTCACCAGCTAACTGAATGCTTACTGTTAGGTCAAACTATATGAAACTGCTAATACTTATTTCTTATCTACAGAAACAGCTATTTCCTGTGGTTCAACCTAGTATTACCAGGCACTGTGCTTAGTGACATCATGCATATCTATATGATTTATGAAATAATGTGTCCACTAgagacgattaaATGGACAGCAtgcgtctcTCTGCCATCATGTTCGCGTGCTCAGTCTGACTGCCGTATAg
seq1305	CAGATGTGAGCCACAGCACCCGGCCTACAGCCGTTGTCTATGAGGAGATAAGCTAGTTATCAAAACTCCCCATAACCCATCCTGTTTCCTACTCAAACACTGAAACCTCTTAGCTCTCTCCCACTTCCTCTAAGGCCCTAATCTTCAAGGAACAGAAAGAAGCTAAACAGTCTTACAAGTTAGATTTCTTAGAATAAAAG	CGGATA	TATCCG	GGAAAAGGCCTCCACGGCCACAGATGTGAGCCACAGCACCCGGCCTACAGCCGTTGTCTATGAGGAGATAAGCTAGTTATCAAAACTCCCCATAACCCATCCTGTTTCCTACTCAAACACTGAAACCTCTTAGCTCTCTCCCACTTCCTCTAAGGCCCTAATCTTCAAGGAACAGAAAGAAGCTAAACAGTCTTACAAGTTAGATTTCTTAGAATAAAAGCACTAgagacgattaaATGGACAGCAtgcgtctcTCTGCCATCATATCCGCGTGCTCAGTCTGACTGCCGTATAg
seq14267	TCCATCTCCACTTCCACCCCTGCCCCCAGGCCTACCGTGTCAAGTCATCTTTCCTCAGCTGGATGACTGCGATAGCCTCCTACTGGTTTCCTGTCGTCCACTCTAATCTCTTTCCCACAGCCACAGTGAACTTTGTCCAAAGGAAATCAGATTGTGTACTCCCCTGCTTAAAACCTTCCAATGGTTTTGCATTGCACTCT	CTGGTT	AACCAG	GGAAAAGGCCTCCACGGCCATCCATCTCCACTTCCACCCCTGCCCCCAGGCCTACCGTGTCAAGTCATCTTTCCTCAGCTGGATGACTGCGATAGCCTCCTACTGGTTTCCTGTCGTCCACTCTAATCTCTTTCCCACAGCCACAGTGAACTTTGTCCAAAGGAAATCAGATTGTGTACTCCCCTGCTTAAAACCTTCCAATGGTTTTGCATTGCACTCTCACTAgagacgattaaATGGACAGCAtgcgtctcTCTGCCATCAAACCAGCGTGCTCAGTCTGACTGCCGTATAg
seq14780	ACCCTGTCCCCTGGGTGTCCCTGAGGTCACAGATAAGGCCGCTGGGCCCGGCTATCGGCAGGAAACATCTTGGCAGGACAGGAAGCGCGGCATGGGTCAGCCGCGCCTGCACCCGGCTCAGCCTATCAGCGGCCAGATATTTTGGGAGCCACTATATAAACCCCAACTCGGCTCCAAGCTGTTCCCCGGGGAAGCCTCAG	TCAAGG	CCTTGA	GGAAAAGGCCTCCACGGCCAACCCTGTCCCCTGGGTGTCCCTGAGGTCACAGATAAGGCCGCTGGGCCCGGCTATCGGCAGGAAACATCTTGGCAGGACAGGAAGCGCGGCATGGGTCAGCCGCGCCTGCACCCGGCTCAGCCTATCAGCGGCCAGATATTTTGGGAGCCACTATATAAACCCCAACTCGGCTCCAAGCTGTTCCCCGGGGAAGCCTCAGCACTAgagacgattaaATGGACAGCAtgcgtctcTCTGCCATCACCTTGACGTGCTCAGTCTGACTGCCGTATAg
seq14892	AGAGAGGCTATTTCTCCTACTGTCCCATCTCCAAAGAAAAGGAGGAAGTAAAAACCGAAAAATAACAGACTGATTGGCGCCAGTGGCCAGGCCTGTAGGTTAAAGATTAAACCCCACCCAAACCGCTTGTGCTATCTATAGATCACAGACAACGGTATGAAGAAATACTTGCATTGCTCACCACCCCCACCTAGTCACGT	CACAAG	CTTGTG	GGAAAAGGCCTCCACGGCCAAGAGAGGCTATTTCTCCTACTGTCCCATCTCCAAAGAAAAGGAGGAAGTAAAAACCGAAAAATAACAGACTGATTGGCGCCAGTGGCCAGGCCTGTAGGTTAAAGATTAAACCCCACCCAAACCGCTTGTGCTATCTATAGATCACAGACAACGGTATGAAGAAATACTTGCATTGCTCACCACCCCCACCTAGTCACGTCACTAgagacgattaaATGGACAGCAtgcgtctcTCTGCCATCACTTGTGCGTGCTCAGTCTGACTGCCGTATAg
seq15745	CTCTTTCTTTATCTGTAAATTGGGCGTGTTTGAGAAATGTGTGCTTAACTTTAATTGTGTTAATCGCTTAACTCTGGTTAACATATGGGCTGAGTCTTGCTGAGTCATTTCCTCAGACGTTGTGGGCAAGGCTTAAAACCAGCTAAGCAAATTTAGTGATGACACATTTTACCTCTTCTGTAGAAGTCAGATGAAAGAGC	TCCGAA	TTCGGA	GGAAAAGGCCTCCACGGCCACTCTTTCTTTATCTGTAAATTGGGCGTGTTTGAGAAATGTGTGCTTAACTTTAATTGTGTTAATCGCTTAACTCTGGTTAACATATGGGCTGAGTCTTGCTGAGTCATTTCCTCAGACGTTGTGGGCAAGGCTTAAAACCAGCTAAGCAAATTTAGTGATGACACATTTTACCTCTTCTGTAGAAGTCAGATGAAAGAGCCACTAgagacgattaaATGGACAGCAtgcgtctcTCTGCCATCATTCGGACGTGCTCAGTCTGACTGCCGTATAg
seq15976	TTAGGTATTATGAAAACCTGCTCTAATACACCAGGAGAGTGAAGCTTAGTCATTCATGAGTCACTCAATTTAGCAGCAGTTTCTGGGCTAGGTCCTGACTGGCTGAAGTCAATCAGCATGTTGATTGGCTTAGAGACAGGCAGATGGCCTAATTTTGGCCAGTGAGGGAGAACAAATCACAAGTCCTGTAAGGGAGACGT	TTCTCC	GGAGAA	GGAAAAGGCCTCCACGGCCATTAGGTATTATGAAAACCTGCTCTAATACACCAGGAGAGTGAAGCTTAGTCATTCATGAGTCACTCAATTTAGCAGCAGTTTCTGGGCTAGGTCCTGACTGGCTGAAGTCAATCAGCATGTTGATTGGCTTAGAGACAGGCAGATGGCCTAATTTTGGCCAGTGAGGGAGAACAAATCACAAGTCCTGTAAGGGAGACGTCACTAgagacgattaaATGGACAGCAtgcgtctcTCTGCCATCAGGAGAACGTGCTCAGTCTGACTGCCGTATAg
seq16638	AGCGAGTCCATGACTGTGGGATTTACCAGGCTAACAAGCTATTCCTGTGCATTGCTAGTGAAGCCTGTCCACCCATACAGCCCCATGAGTCAGCATAGTGTGGCAGCTCCTGGCAGCAACCCCAGGACGCTCTTAGAAGTTAGCTCATTGGCGGGCTAATCTGATTGGACACCTCATACTCTCCCAGTTTGCTTTCAGCC	GATCGA	TCGATC	GGAAAAGGCCTCCACGGCCAAGCGAGTCCATGACTGTGGGATTTACCAGGCTAACAAGCTATTCCTGTGCATTGCTAGTGAAGCCTGTCCACCCATACAGCCCCATGAGTCAGCATAGTGTGGCAGCTCCTGGCAGCAACCCCAGGACGCTCTTAGAAGTTAGCTCATTGGCGGGCTAATCTGATTGGACACCTCATACTCTCCCAGTTTGCTTTCAGCCCACTAgagacgattaaATGGACAGCAtgcgtctcTCTGCCATCATCGATCCGTGCTCAGTCTGACTGCCGTATAg
seq18542	CGCCTGATGACAGCAGAGCGGCGCGGAGCAGCTGGTCCGGAAGGAAGCGCCAGGCGCCTGCCCGGTCCCAGGCGTCCGCTGCCGCCCACCCACACCAGACCCCGCCCCCGCGCGTCAAGCCCCGCCCATCCATACCAAGTCCCGCCCCCACACCCTCACCCACACACCAGGCCGTCCCCACCCCGCCCCCAGAGCCCCGG	AGTGGA	TCCACT	GGAAAAGGCCTCCACGGCCACGCCTGATGACAGCAGAGCGGCGCGGAGCAGCTGGTCCGGAAGGAAGCGCCAGGCGCCTGCCCGGTCCCAGGCGTCCGCTGCCGCCCACCCACACCAGACCCCGCCCCCGCGCGTCAAGCCCCGCCCATCCATACCAAGTCCCGCCCCCACACCCTCACCCACACACCAGGCCGTCCCCACCCCGCCCCCAGAGCCCCGGCACTAgagacgattaaATGGACAGCAtgcgtctcTCTGCCATCATCCACTCGTGCTCAGTCTGACTGCCGTATAg
seq18912	GGGGGAAGAAGGAGGCGGGTGGGAGCTGCCAGGCTGGGAGTGACGAGGCATCCCTGCTTGGGATCTGATAAAGCTTCCAGGGGCAGGGGAGGAGGGTGCAGTGTCTGTGGGTGGGGGCAGGGGGACCGGCAGGGGCAGCCACAAGAGAAGGAAACCGGATGGGAAGGGACAAGAAGGGTGACACCCACAGGGGCGGGAGC	AGCGAA	TTCGCT	GGAAAAGGCCTCCACGGCCAGGGGGAAGAAGGAGGCGGGTGGGAGCTGCCAGGCTGGGAGTGACGAGGCATCCCTGCTTGGGATCTGATAAAGCTTCCAGGGGCAGGGGAGGAGGGTGCAGTGTCTGTGGGTGGGGGCAGGGGGACCGGCAGGGGCAGCCACAAGAGAAGGAAACCGGATGGGAAGGGACAAGAAGGGTGACACCCACAGGGGCGGGAGCCACTAgagacgattaaATGGACAGCAtgcgtctcTCTGCCATCATTCGCTCGTGCTCAGTCTGACTGCCGTATAg
seq2063	GCGGTGTGGTGTTGTTTTACAGGAAGTAAGGAGGGTGGGGAGGAAGGGAGTGACTTAGGGACACTCACAGATCTGAGAGATGCTTTCTCGCCCACAGAGCTCTCCCTTGGGTGAGGTCACTTTCCGAGGCTCTGATTGGCTTCTGAGGAAGCCTTAGATAAGCTGATTGGTTCCAGCCACTTGACATGCAACAGTCACGG	GTACCT	AGGTAC	GGAAAAGGCCTCCACGGCCAGCGGTGTGGTGTTGTTTTACAGGAAGTAAGGAGGGTGGGGAGGAAGGGAGTGACTTAGGGACACTCACAGATCTGAGAGATGCTTTCTCGCCCACAGAGCTCTCCCTTGGGTGAGGTCACTTTCCGAGGCTCTGATTGGCTTCTGAGGAAGCCTTAGATAAGCTGATTGGTTCCAGCCACTTGACATGCAACAGTCACGGCACTAgagacgattaaATGGACAGCAtgcgtctcTCTGCCATCAAGGTACCGTGCTCAGTCTGACTGCCGTATAg
seq2124	ACTGAAGGGTCCCTGGCCCAAAATATCTTCCTCTGCCCGGAAGGCTGGGCTTCTCATCATCTATATCATACTCTGAGGTCTGGGGAAAGGGGCTTCCCCTTCAAAGCTAGCACTATAAATATGTCTCCAGGTTGTCACCAGGAGTCCCTAGATAAACCACCCCTCTGGGAGGGGCATTAACCTTTTATCTTCTCAACCCA	GATGGT	ACCATC	GGAAAAGGCCTCCACGGCCAACTGAAGGGTCCCTGGCCCAAAATATCTTCCTCTGCCCGGAAGGCTGGGCTTCTCATCATCTATATCATACTCTGAGGTCTGGGGAAAGGGGCTTCCCCTTCAAAGCTAGCACTATAAATATGTCTCCAGGTTGTCACCAGGAGTCCCTAGATAAACCACCCCTCTGGGAGGGGCATTAACCTTTTATCTTCTCAACCCACACTAgagacgattaaATGGACAGCAtgcgtctcTCTGCCATCAACCATCCGTGCTCAGTCTGACTGCCGTATAg
seq22181	GCGGGCGGGACCTGCGGCGACGAGCGAGGCGGTGACATCACCGCCGCATCCAGCTCCCTGGCCCCAGCTCCTCCCAGCGCCCGGGCCCTCGGCCTCGCAAGGCCTGACGGGAATCGTGGTCCACCCCCGGGTACCCCCAGCTGCTGCACGGGCAGCACGGACTTCAGTTCCCGGCGTGTCCTGCGCGCCGAGGCACGTTA	CACTCA	TGAGTG	GGAAAAGGCCTCCACGGCCAGCGGGCGGGACCTGCGGCGACGAGCGAGGCGGTGACATCACCGCCGCATCCAGCTCCCTGGCCCCAGCTCCTCCCAGCGCCCGGGCCCTCGGCCTCGCAAGGCCTGACGGGAATCGTGGTCCACCCCCGGGTACCCCCAGCTGCTGCACGGGCAGCACGGACTTCAGTTCCCGGCGTGTCCTGCGCGCCGAGGCACGTTACACTAgagacgattaaATGGACAGCAtgcgtctcTCTGCCATCATGAGTGCGTGCTCAGTCTGACTGCCGTATAg
seq23388	AGAGCTGATGGGCAAGACTGTTTAAGTCTGCTGAAACTTTGTCCACAGCCACCCCTTTCCCTTTCCCCAGGTGCTCTGTCCCAGAGAGATAGGAGTTTTATCTATAAGCCCGTGACTGGGGCTGTGAAAGGAGATTATAACTGTACTGTCCGGTCAGTTCTGTGCCCCTGCCTTATCACACCCTCCTGCACCTTATTAGT	TCAGCA	TGCTGA	GGAAAAGGCCTCCACGGCCAAGAGCTGATGGGCAAGACTGTTTAAGTCTGCTGAAACTTTGTCCACAGCCACCCCTTTCCCTTTCCCCAGGTGCTCTGTCCCAGAGAGATAGGAGTTTTATCTATAAGCCCGTGACTGGGGCTGTGAAAGGAGATTATAACTGTACTGTCCGGTCAGTTCTGTGCCCCTGCCTTATCACACCCTCCTGCACCTTATTAGTCACTAgagacgattaaATGGACAGCAtgcgtctcTCTGCCATCATGCTGACGTGCTCAGTCTGACTGCCGTATAg
seq23401	TGTCCTCTTGTGCTGAGTCAGTTCCTGGGTGGGGAGGACAAAGACCAGATGAGTCAGTTTATCTGTCTGGTTGGAGCCAGCTTATCCATTGGGTTCAGGGTGTGAAAAATATCTCAAGAACCAATCTTAGGTTTTACAAGAATGAGATTATCCCTAAGAGCGACTGGGAAGGTTTAGAATCTCGTGGCCTCTAGATGACT	GCTCTA	TAGAGC	GGAAAAGGCCTCCACGGCCATGTCCTCTTGTGCTGAGTCAGTTCCTGGGTGGGGAGGACAAAGACCAGATGAGTCAGTTTATCTGTCTGGTTGGAGCCAGCTTATCCATTGGGTTCAGGGTGTGAAAAATATCTCAAGAACCAATCTTAGGTTTTACAAGAATGAGATTATCCCTAAGAGCGACTGGGAAGGTTTAGAATCTCGTGGCCTCTAGATGACTCACTAgagacgattaaATGGACAGCAtgcgtctcTCTGCCATCATAGAGCCGTGCTCAGTCTGACTGCCGTATAg
seq23798	GTCCTCACTGCCATTATATGCTGATTATAATGCATTGGCATGCTGACTCACATTTCCACCAGCGTCAGGACAGTTTAGAGATGCCGTGGCAACGTGAGGAAGTTGCCCTATATGGTCTAAGGGGGAGGGACCCTCAATTCCGGGAATAGCCCATCCTTTTCCCAGAAAATTCATGAATAATCAACCCCTTATCTGGCATA	CGGAAT	ATTCCG	GGAAAAGGCCTCCACGGCCAGTCCTCACTGCCATTATATGCTGATTATAATGCATTGGCATGCTGACTCACATTTCCACCAGCGTCAGGACAGTTTAGAGATGCCGTGGCAACGTGAGGAAGTTGCCCTATATGGTCTAAGGGGGAGGGACCCTCAATTCCGGGAATAGCCCATCCTTTTCCCAGAAAATTCATGAATAATCAACCCCTTATCTGGCATACACTAgagacgattaaATGGACAGCAtgcgtctcTCTGCCATCAATTCCGCGTGCTCAGTCTGACTGCCGTATAg
seq24574	TTTTGTGTGCTTTTATCTGTGTCCTGTGTACCTTAGTAAAATTGGCAGTTCTTGTCTGCAAGACTTATCTTGCACAACTGTTCAGGGTAAGGAGAGGAAGTTGCAAGGAAGAAGATAGTAGTAGGGGGAGCAGTGGGATGGCTCTGCCAAATGACTCAGCTGCTAGTGAGGGCCTCTGAAATAAAGTTATTGGTTCTTAC	ACTGAG	CTCAGT	GGAAAAGGCCTCCACGGCCATTTTGTGTGCTTTTATCTGTGTCCTGTGTACCTTAGTAAAATTGGCAGTTCTTGTCTGCAAGACTTATCTTGCACAACTGTTCAGGGTAAGGAGAGGAAGTTGCAAGGAAGAAGATAGTAGTAGGGGGAGCAGTGGGATGGCTCTGCCAAATGACTCAGCTGCTAGTGAGGGCCTCTGAAATAAAGTTATTGGTTCTTACCACTAgagacgattaaATGGACAGCAtgcgtctcTCTGCCATCACTCAGTCGTGCTCAGTCTGACTGCCGTATAg
seq25452	CCTTGCCAACCACGTGTGCGGTAAGGAGCAGACAACATGGCGCCCACCAAGTGGCAAGCTCATTTGCGTAATAAGCAAGATTAGGGTCGGGTGGACAGCTTCCTAGCGCTATGTAAACGTCATACCGAATCCAACCAATCTGTGGGCAATATGTAAATCAGGGACTGCCTCCTCAAGCCAGTCTATAAAATCTGGTGCAC	AGTCTC	GAGACT	GGAAAAGGCCTCCACGGCCACCTTGCCAACCACGTGTGCGGTAAGGAGCAGACAACATGGCGCCCACCAAGTGGCAAGCTCATTTGCGTAATAAGCAAGATTAGGGTCGGGTGGACAGCTTCCTAGCGCTATGTAAACGTCATACCGAATCCAACCAATCTGTGGGCAATATGTAAATCAGGGACTGCCTCCTCAAGCCAGTCTATAAAATCTGGTGCACCACTAgagacgattaaATGGACAGCAtgcgtctcTCTGCCATCAGAGACTCGTGCTCAGTCTGACTGCCGTATAg
seq26460	TGCTTTCCTCGCAGTGGCTCAAGCGGCTGCCAACCCAGCGGAGCCGCGAAGGCCCACCAGAAATTTCCTGTCACCTGGCCCCACCCCAGCGACCGCTCACCCAATGAAAACTGGCGCCCGCAGCTTAGGGCCAATCACGAGCTGGGAGGGCGGGGCCACACTCAGAAGGGGAAGGTTCCAGCGGTCAGGAGACCTGGAGA	GAACGT	ACGTTC	GGAAAAGGCCTCCACGGCCATGCTTTCCTCGCAGTGGCTCAAGCGGCTGCCAACCCAGCGGAGCCGCGAAGGCCCACCAGAAATTTCCTGTCACCTGGCCCCACCCCAGCGACCGCTCACCCAATGAAAACTGGCGCCCGCAGCTTAGGGCCAATCACGAGCTGGGAGGGCGGGGCCACACTCAGAAGGGGAAGGTTCCAGCGGTCAGGAGACCTGGAGACACTAgagacgattaaATGGACAGCAtgcgtctcTCTGCCATCAACGTTCCGTGCTCAGTCTGACTGCCGTATAg
seq26548	TGCCCCTCCTCTTCTCCTCCTTTCCAGGCTCACCCAAACTTGGCTTCCTCTGCCTGTCCCAGGCACAGGCCTGGCAGGAAGTGACCAGCCTCCCATTAGCTCTTGCCACAGGTCTGGGAGAGTTCACAGGCTGCTGAGCTGAGATAAGAGGACCGGCAGGAACTGAGGGTTTCCTCACCCTAGAAAAGCACCTCCTCCTA	TGATCC	GGATCA	GGAAAAGGCCTCCACGGCCATGCCCCTCCTCTTCTCCTCCTTTCCAGGCTCACCCAAACTTGGCTTCCTCTGCCTGTCCCAGGCACAGGCCTGGCAGGAAGTGACCAGCCTCCCATTAGCTCTTGCCACAGGTCTGGGAGAGTTCACAGGCTGCTGAGCTGAGATAAGAGGACCGGCAGGAACTGAGGGTTTCCTCACCCTAGAAAAGCACCTCCTCCTACACTAgagacgattaaATGGACAGCAtgcgtctcTCTGCCATCAGGATCACGTGCTCAGTCTGACTGCCGTATAg
seq28181	ACACACCACAATGTGCTGTTACTTAACAGGTTTGCCTTCCCACAACTCTATCAGCAAACCCTTCTGGAGGCGCAGCCCACACCTGCATTCCAAAGAACGCAAATCCCTTCCCTGCCCGATGAAAGGCCCCTCCCACAGTGAGTCACAGAAACTGCAGCCGAGCAGGCAGTGGTGGGCCCCACCCTTCTCACAGGAAGTGA	GGAGTT	AACTCC	GGAAAAGGCCTCCACGGCCAACACACCACAATGTGCTGTTACTTAACAGGTTTGCCTTCCCACAACTCTATCAGCAAACCCTTCTGGAGGCGCAGCCCACACCTGCATTCCAAAGAACGCAAATCCCTTCCCTGCCCGATGAAAGGCCCCTCCCACAGTGAGTCACAGAAACTGCAGCCGAGCAGGCAGTGGTGGGCCCCACCCTTCTCACAGGAAGTGACACTAgagacgattaaATGGACAGCAtgcgtctcTCTGCCATCAAACTCCCGTGCTCAGTCTGACTGCCGTATAg
seq30473	AGTTTTACAGTTATGGCCTTAAGTCCCCTCCTTTTTCCTGCCTATTCCCCACCCCAGGCTTGTGGGACCCGCCTTTACTGTCAGTCAGTGCGCATGCGTGGCCGGGTATCGGACAGGAACTGCACCAGCGTTATCTCCTAGGAAGTTCTTCTTTGCCGTTTTCCGCTTATCAGCGTGCATCTGGCGATATTTTGACAGGT	GGTTGA	TCAACC	GGAAAAGGCCTCCACGGCCAAGTTTTACAGTTATGGCCTTAAGTCCCCTCCTTTTTCCTGCCTATTCCCCACCCCAGGCTTGTGGGACCCGCCTTTACTGTCAGTCAGTGCGCATGCGTGGCCGGGTATCGGACAGGAACTGCACCAGCGTTATCTCCTAGGAAGTTCTTCTTTGCCGTTTTCCGCTTATCAGCGTGCATCTGGCGATATTTTGACAGGTCACTAgagacgattaaATGGACAGCAtgcgtctcTCTGCCATCATCAACCCGTGCTCAGTCTGACTGCCGTATAg
seq3278	TGTTCAAAATGGCGGCTCCATCTTCCCTTCTCTGCCGGCCACGTGTACAGTAAGGAGCAGACAAGATGGCGCCAGGCAAGGGGAGAGTTCATTTGCATAATAAGATTAGGGTGGGGTGACCAGCCTCCCCTGAGTGCTGTGTAAACCTCACACCTGATCAAACCAATCTGTGAGCCCTATGTAAATCAGATACTGCCTCC	CCTCAA	TTGAGG	GGAAAAGGCCTCCACGGCCATGTTCAAAATGGCGGCTCCATCTTCCCTTCTCTGCCGGCCACGTGTACAGTAAGGAGCAGACAAGATGGCGCCAGGCAAGGGGAGAGTTCATTTGCATAATAAGATTAGGGTGGGGTGACCAGCCTCCCCTGAGTGCTGTGTAAACCTCACACCTGATCAAACCAATCTGTGAGCCCTATGTAAATCAGATACTGCCTCCCACTAgagacgattaaATGGACAGCAtgcgtctcTCTGCCATCATTGAGGCGTGCTCAGTCTGACTGCCGTATAg
seq32918	TGTTGCTTTGAACTCAGGCGACCCTGTGCAGCCTTTGTCTAATATCTCAGAGCCCCAGCCACCAACCGGCTCCCTTTGCCCCATGAAGATAAGCCTTTCTGGTCGACTGGACACATCAGCCTTAGAAACCTTGAGTTACCAGAATGGGAGCAACTGGCTGGCTGGGTACGGTTGGGGCATCCGGCCCTGATAAGACCTCG	AGGCTT	AAGCCT	GGAAAAGGCCTCCACGGCCATGTTGCTTTGAACTCAGGCGACCCTGTGCAGCCTTTGTCTAATATCTCAGAGCCCCAGCCACCAACCGGCTCCCTTTGCCCCATGAAGATAAGCCTTTCTGGTCGACTGGACACATCAGCCTTAGAAACCTTGAGTTACCAGAATGGGAGCAACTGGCTGGCTGGGTACGGTTGGGGCATCCGGCCCTGATAAGACCTCGCACTAgagacgattaaATGGACAGCAtgcgtctcTCTGCCATCAAAGCCTCGTGCTCAGTCTGACTGCCGTATAg
seq34032	TCCCAGTGCTCTCTTGGTCTCAGAGCAAGCAAGCAGAAACCTCATGCGGGGCCATGTGAGGTCAGGAGGGAGGGGTCCGAATACCTGAGCTTGGTTGAGATTGGCTGCTCTTTGACACACCACTTCTGTGGACGGCCAATCACAAGAGCCACAGTATCCTTGCTCACTTCTTCCCCTCCTTCACTTGTCCTTGCAAAAGC	GCAGTA	TACTGC	GGAAAAGGCCTCCACGGCCATCCCAGTGCTCTCTTGGTCTCAGAGCAAGCAAGCAGAAACCTCATGCGGGGCCATGTGAGGTCAGGAGGGAGGGGTCCGAATACCTGAGCTTGGTTGAGATTGGCTGCTCTTTGACACACCACTTCTGTGGACGGCCAATCACAAGAGCCACAGTATCCTTGCTCACTTCTTCCCCTCCTTCACTTGTCCTTGCAAAAGCCACTAgagacgattaaATGGACAGCAtgcgtctcTCTGCCATCATACTGCCGTGCTCAGTCTGACTGCCGTATAg
seq3506	TTTGCAACAAAGAGTCTTCAGTGGGGGCAGAGCCTTCCCGGCAAATGCCAAGTGCTAATCACAGTTGACAGCAAGGCAGTGTCAGTTGAGATGGCCGTTTTGAGCTACCAATGTCCTGCTCTTTTTATGGCCACAGAGTCCTCTGGCGAGGACTGATAGTGACAGAATGTGCTTGTTTTTGCCCTTATCTGGTTGGATGC	GTCCAT	ATGGAC	GGAAAAGGCCTCCACGGCCATTTGCAACAAAGAGTCTTCAGTGGGGGCAGAGCCTTCCCGGCAAATGCCAAGTGCTAATCACAGTTGACAGCAAGGCAGTGTCAGTTGAGATGGCCGTTTTGAGCTACCAATGTCCTGCTCTTTTTATGGCCACAGAGTCCTCTGGCGAGGACTGATAGTGACAGAATGTGCTTGTTTTTGCCCTTATCTGGTTGGATGCCACTAgagacgattaaATGGACAGCAtgcgtctcTCTGCCATCAATGGACCGTGCTCAGTCTGACTGCCGTATAg
seq366	TGGGATTACAGGCATGAGCCACCACGCCCGGCCTAGGCTAGGGGTTTTTCAGATAGTTTGGTGGGCAGGGAGCCAGGGTAGGGAATGTGCTGATTGGTTGGGTTGAAGATGAACTCACAGGGAATGAAAGCTGTTCTCTTGTGCTGAGTCACTTCCTGGGTGGGGACCACAGACTAGTTGGAGGGTCCAGGTGGGGCCAG	TGCACT	AGTGCA	GGAAAAGGCCTCCACGGCCATGGGATTACAGGCATGAGCCACCACGCCCGGCCTAGGCTAGGGGTTTTTCAGATAGTTTGGTGGGCAGGGAGCCAGGGTAGGGAATGTGCTGATTGGTTGGGTTGAAGATGAACTCACAGGGAATGAAAGCTGTTCTCTTGTGCTGAGTCACTTCCTGGGTGGGGACCACAGACTAGTTGGAGGGTCCAGGTGGGGCCAGCACTAgagacgattaaATGGACAGCAtgcgtctcTCTGCCATCAAGTGCACGTGCTCAGTCTGACTGCCGTATAg
seq6953	GGGCGTGTCGTGTCGTGTCGGGGCGTGGCTACGAGTGGGTGTGACGCTGCGTGGGCGTGGTTCTGGGCTAGCGCTGCCCAACCGAGCTCTACCCAGGGATCCTCCTCCTCACCCCACTCTGATGATCTAACTGCTCTGACTCATGATAGACACCGCCTCCATAATTAATGTGCGAGGAAACACCAGCTCACAGGCTCAGA	GACTGA	TCAGTC	GGAAAAGGCCTCCACGGCCAGGGCGTGTCGTGTCGTGTCGGGGCGTGGCTACGAGTGGGTGTGACGCTGCGTGGGCGTGGTTCTGGGCTAGCGCTGCCCAACCGAGCTCTACCCAGGGATCCTCCTCCTCACCCCACTCTGATGATCTAACTGCTCTGACTCATGATAGACACCGCCTCCATAATTAATGTGCGAGGAAACACCAGCTCACAGGCTCAGACACTAgagacgattaaATGGACAGCAtgcgtctcTCTGCCATCATCAGTCCGTGCTCAGTCTGACTGCCGTATAg
seq7535	GATGAAATCATAGGAGTGTTGAAACTGTCTTCATGTGCTGAGTCATTTCCTGCAGGGGAGTGGTCAGAGGACCGGTTGAGTCAGTTCCTTTGTTGCAGTCACGGTCACTGTTCAAGCTGGTGTCAGTTGATTCACCTGAAGGCAAAGTCTGAAAAATATCTCAGAGATCAGTCTCAGGTTTCACAATAGCGCTTGTGACT	GCTTAG	CTAAGC	GGAAAAGGCCTCCACGGCCAGATGAAATCATAGGAGTGTTGAAACTGTCTTCATGTGCTGAGTCATTTCCTGCAGGGGAGTGGTCAGAGGACCGGTTGAGTCAGTTCCTTTGTTGCAGTCACGGTCACTGTTCAAGCTGGTGTCAGTTGATTCACCTGAAGGCAAAGTCTGAAAAATATCTCAGAGATCAGTCTCAGGTTTCACAATAGCGCTTGTGACTCACTAgagacgattaaATGGACAGCAtgcgtctcTCTGCCATCACTAAGCCGTGCTCAGTCTGACTGCCGTATAg
seq7697	TGCGGGTTGCAGTTCCCGGCAACAGGGCTGGCTCCAGAGCAGAAGCGCAACCCGTCATCTTCCTGCGGGCCGCAGCCATAGGTGGAGAAAGGTGGTACCACAAGGCTCTCCCACTGGATGACGGTGACGCGCAATAAGCAGATGATTGCAGAGGCTCCTGTCAAATGGGTGCAGAGAAAAGGGAAGTGGGGAGAGGAGGA	CCTGAT	ATCAGG	GGAAAAGGCCTCCACGGCCATGCGGGTTGCAGTTCCCGGCAACAGGGCTGGCTCCAGAGCAGAAGCGCAACCCGTCATCTTCCTGCGGGCCGCAGCCATAGGTGGAGAAAGGTGGTACCACAAGGCTCTCCCACTGGATGACGGTGACGCGCAATAAGCAGATGATTGCAGAGGCTCCTGTCAAATGGGTGCAGAGAAAAGGGAAGTGGGGAGAGGAGGACACTAgagacgattaaATGGACAGCAtgcgtctcTCTGCCATCAATCAGGCGTGCTCAGTCTGACTGCCGTATAg
seq863	AGTACTTCTCACTTTGCCCCCACGCGAGTTCTCTGAGTCATCCTCTTCTGCCCTCCCCCGTTCTCACGTTGATTGGCAGCACTGCAAGCTGATTGGCCCTTTCTTCTCTGGCGATGTGGGGGATGGTGCCCTGTGTTATAAATAAATGAACAGGGTGGGGCGGGGCAAAGGGAGGGGCTGTCAGAGGCCCTCGGAGAGCT	CACTGT	ACAGTG	GGAAAAGGCCTCCACGGCCAAGTACTTCTCACTTTGCCCCCACGCGAGTTCTCTGAGTCATCCTCTTCTGCCCTCCCCCGTTCTCACGTTGATTGGCAGCACTGCAAGCTGATTGGCCCTTTCTTCTCTGGCGATGTGGGGGATGGTGCCCTGTGTTATAAATAAATGAACAGGGTGGGGCGGGGCAAAGGGAGGGGCTGTCAGAGGCCCTCGGAGAGCTCACTAgagacgattaaATGGACAGCAtgcgtctcTCTGCCATCAACAGTGCGTGCTCAGTCTGACTGCCGTATAg
seq9447	CATTCTGATTACTTACTCCACCCTGACTCATTTTCCACCCTGACTCATTCCGATTACCTGCTCCACCCTGACTCATTCTCCACCTTGACTCATTTCATAACCGTTTTTCCCTCCAAACAACTCACCCTGTCACTCTCTTTAAATTACTCAATCAGAATTAGTTTAGCCTGTACGGTCTAACCCTAGCCAATAGGGGAATG	GTCAGA	TCTGAC	GGAAAAGGCCTCCACGGCCACATTCTGATTACTTACTCCACCCTGACTCATTTTCCACCCTGACTCATTCCGATTACCTGCTCCACCCTGACTCATTCTCCACCTTGACTCATTTCATAACCGTTTTTCCCTCCAAACAACTCACCCTGTCACTCTCTTTAAATTACTCAATCAGAATTAGTTTAGCCTGTACGGTCTAACCCTAGCCAATAGGGGAATGCACTAgagacgattaaATGGACAGCAtgcgtctcTCTGCCATCATCTGACCGTGCTCAGTCTGACTGCCGTATAg
seq9477	GTTGTGGGAGGGACCCAGCGGGAGGTAATTGAATCATGGTGGCTGGTCTTTCCCGTGCTATTCTCGTGATAGTGAGTAAGTCTCACGAGATCTGACTGGTTGATCAGGATTTCCGCTTTTGCTTCTTCCTCATTTTCTCTTGCTCCTGCCGTGTAAGAAGTGCCTTTTGCCTCCCACCGTGATTCTGAGGCCTCCCCAAC	AGAGCA	TGCTCT	GGAAAAGGCCTCCACGGCCAGTTGTGGGAGGGACCCAGCGGGAGGTAATTGAATCATGGTGGCTGGTCTTTCCCGTGCTATTCTCGTGATAGTGAGTAAGTCTCACGAGATCTGACTGGTTGATCAGGATTTCCGCTTTTGCTTCTTCCTCATTTTCTCTTGCTCCTGCCGTGTAAGAAGTGCCTTTTGCCTCCCACCGTGATTCTGAGGCCTCCCCAACCACTAgagacgattaaATGGACAGCAtgcgtctcTCTGCCATCATGCTCTCGTGCTCAGTCTGACTGCCGTATAg
seq9553	CTCACAGATAGGGAATATATGCTCTAAAAATATTTGGAGGCCACTTATCTGAGTTGCCATCTGTTTCTAGGAGGTTCTGAGCAGGGTGGGGTTAGTGGGTGTCCATGGTGATAAGGAACAGAGAGGAAGTGGAAATGGAAGGGAATAAAATGTTGACTTCTTCAGCCTGGGTCTGTGGGTGGGGCAAATATGTAAGTGTG	GATCAG	CTGATC	GGAAAAGGCCTCCACGGCCACTCACAGATAGGGAATATATGCTCTAAAAATATTTGGAGGCCACTTATCTGAGTTGCCATCTGTTTCTAGGAGGTTCTGAGCAGGGTGGGGTTAGTGGGTGTCCATGGTGATAAGGAACAGAGAGGAAGTGGAAATGGAAGGGAATAAAATGTTGACTTCTTCAGCCTGGGTCTGTGGGTGGGGCAAATATGTAAGTGTGCACTAgagacgattaaATGGACAGCAtgcgtctcTCTGCCATCACTGATCCGTGCTCAGTCTGACTGCCGTATAg
seq325	GGGGGCGGAGCTTAATGATGGGCGGGAACAGGCGGAAACTACAGGGAGTCCAGCCAATCCCTCCAATGGATGAGGCCAAATAAGGGGGCGGGGCTAGAGAGTGCTGAACTAGAGAGGGCTGAGCTGAAGCTTGAGGGCAGGCCAAGGGGCGTGGTCATTATGGTCATTATGTTGCGGGTGGGGCCGGGGTCCGCCTGCCT	ATGCAG	CTGCAT	GGAAAAGGCCTCCACGGCCAGGGGGCGGAGCTTAATGATGGGCGGGAACAGGCGGAAACTACAGGGAGTCCAGCCAATCCCTCCAATGGATGAGGCCAAATAAGGGGGCGGGGCTAGAGAGTGCTGAACTAGAGAGGGCTGAGCTGAAGCTTGAGGGCAGGCCAAGGGGCGTGGTCATTATGGTCATTATGTTGCGGGTGGGGCCGGGGTCCGCCTGCCTCACTAgagacgattaaATGGACAGCAtgcgtctcTCTGCCATCACTGCATCGTGCTCAGTCTGACTGCCGTATAg
seq30849	GATTTACGTAGTGCTCACAGATTGGTTTGATCAGGTATGATGTTTATAAAGTGTGGGGGAAGGCTGGCCGCCCCACCCTAATCTTGTTATGCAAATGAGCTTTCCCCTTGGCCAGCACCATCTTATCTGCTCCTTATTGTACACGTGACTGGCAGAAAAGGGAAAATGGAGCCGCCATCTTTAACATGATTGGCTCAACT	CCAGAA	TTCTGG	GGAAAAGGCCTCCACGGCCAGATTTACGTAGTGCTCACAGATTGGTTTGATCAGGTATGATGTTTATAAAGTGTGGGGGAAGGCTGGCCGCCCCACCCTAATCTTGTTATGCAAATGAGCTTTCCCCTTGGCCAGCACCATCTTATCTGCTCCTTATTGTACACGTGACTGGCAGAAAAGGGAAAATGGAGCCGCCATCTTTAACATGATTGGCTCAACTCACTAgagacgattaaATGGACAGCAtgcgtctcTCTGCCATCATTCTGGCGTGCTCAGTCTGACTGCCGTATAg
seq18949	TCCCAAACCTTTGGTCACAGGGCTGCAGGACTACACTCCCAGCCAGCACCGGGCTCAAGGAAATTGCGCGTCACTGGAGGAAGAGGCGGGGTTGTTTGTTACTCGCTGGGCTTGCTGGGAGATGTATTCTCATAAATCCTCGCAGCCCTATCATCACAGGGCTGAAGGACTACACTTCCAGCCCCAGCATGCACTGGGCT	CAACGA	TCGTTG	GGAAAAGGCCTCCACGGCCATCCCAAACCTTTGGTCACAGGGCTGCAGGACTACACTCCCAGCCAGCACCGGGCTCAAGGAAATTGCGCGTCACTGGAGGAAGAGGCGGGGTTGTTTGTTACTCGCTGGGCTTGCTGGGAGATGTATTCTCATAAATCCTCGCAGCCCTATCATCACAGGGCTGAAGGACTACACTTCCAGCCCCAGCATGCACTGGGCTCACTAgagacgattaaATGGACAGCAtgcgtctcTCTGCCATCATCGTTGCGTGCTCAGTCTGACTGCCGTATAg
seq24995	ATGAGTTTTCAGGAAAAGGGGTGGGCAATTCCTGGAATTGAGAGTTCCTCCCCTTGTAGACCATATAGGGAAACTTCCTGTCGTTGCCATGGCATTTGTAAAATGTCATGGCACTGGTGGGAGTGTCTTTTAGCATGCTAATGCATTATTTTTAGCATATTATGAGCAGTCAGGATGACCAAAGGTCACTTTCCTCATCA	ATCGGT	ACCGAT	GGAAAAGGCCTCCACGGCCAATGAGTTTTCAGGAAAAGGGGTGGGCAATTCCTGGAATTGAGAGTTCCTCCCCTTGTAGACCATATAGGGAAACTTCCTGTCGTTGCCATGGCATTTGTAAAATGTCATGGCACTGGTGGGAGTGTCTTTTAGCATGCTAATGCATTATTTTTAGCATATTATGAGCAGTCAGGATGACCAAAGGTCACTTTCCTCATCACACTAgagacgattaaATGGACAGCAtgcgtctcTCTGCCATCAACCGATCGTGCTCAGTCTGACTGCCGTATAg
seq5632	CGAGTCACAGATCCCACCCCGGTTTCCAGCCACGGGTTTAGACATGTGCCCAAACCTGGCCAATGAGATGGGAAGGCAGTGTCTGCTCAGGGACTTCTGGGAAATGACTCCTCCCTATAAAGAAGAGCTATGGGAAGAGACTATCCCTTCTTGTCTGGCACATTGTGGAGTCTGCTACGAAGCCTAGAACTGCAGCAGTC	CTCGAT	ATCGAG	GGAAAAGGCCTCCACGGCCACGAGTCACAGATCCCACCCCGGTTTCCAGCCACGGGTTTAGACATGTGCCCAAACCTGGCCAATGAGATGGGAAGGCAGTGTCTGCTCAGGGACTTCTGGGAAATGACTCCTCCCTATAAAGAAGAGCTATGGGAAGAGACTATCCCTTCTTGTCTGGCACATTGTGGAGTCTGCTACGAAGCCTAGAACTGCAGCAGTCCACTAgagacgattaaATGGACAGCAtgcgtctcTCTGCCATCAATCGAGCGTGCTCAGTCTGACTGCCGTATAg
seq13746	CTGAGCCCAGTGCATGCTGGGGCTGGAAGTGTAGTCCTTCAGCCCTGTGACGATAGGGCTGCGAGGATTTATGAGAATACATCTCCCAGCAAGCCCAGCGAGTAACAAACAACCCCGCCTCTTCCTCCAGTGACGCGCAATTTCCTTGAACCCGGTGCTGGCTGGGAGTGTAGTCCTGCAGCCCTGTGACCAAAGGTTTG	ACATCC	GGATGT	GGAAAAGGCCTCCACGGCCACTGAGCCCAGTGCATGCTGGGGCTGGAAGTGTAGTCCTTCAGCCCTGTGACGATAGGGCTGCGAGGATTTATGAGAATACATCTCCCAGCAAGCCCAGCGAGTAACAAACAACCCCGCCTCTTCCTCCAGTGACGCGCAATTTCCTTGAACCCGGTGCTGGCTGGGAGTGTAGTCCTGCAGCCCTGTGACCAAAGGTTTGCACTAgagacgattaaATGGACAGCAtgcgtctcTCTGCCATCAGGATGTCGTGCTCAGTCTGACTGCCGTATAg
seq33198	ACTGCTAGCATCTCAGCCCAGCTGGCGTGAAAGTTCGTCAAAACCCATGGCGGTATCTCGGCCAATCGGAGCTGGCCAATGGATGAGAGGCAGCTATTTCATTCAATCACGTCCTTCCGACATCCCGCAGCTCTCCCAATCGCAAAACGATGCAGCCAAAGTCGCTCCCGGAAGATGCGCGGAAGGCGGGGAATAGGGAA	ACTCGA	TCGAGT	GGAAAAGGCCTCCACGGCCAACTGCTAGCATCTCAGCCCAGCTGGCGTGAAAGTTCGTCAAAACCCATGGCGGTATCTCGGCCAATCGGAGCTGGCCAATGGATGAGAGGCAGCTATTTCATTCAATCACGTCCTTCCGACATCCCGCAGCTCTCCCAATCGCAAAACGATGCAGCCAAAGTCGCTCCCGGAAGATGCGCGGAAGGCGGGGAATAGGGAACACTAgagacgattaaATGGACAGCAtgcgtctcTCTGCCATCATCGAGTCGTGCTCAGTCTGACTGCCGTATAg
seq5060	GTGCGTGCACGGAAGTTGCCAGAGGTGATCAAATCTTCCCCTCACCCCACAGGGAGCAGACTGCAATCATGCACCTGCTGGTTAACAGATAAGCCCTCCATATGCGGAGGCACTCGCCCAGATGTGCAGAGGATCTGAGCCGGCCCAGTCCCTCCCCCATCCCCGCAGAACAAAGGGCGGTCATTTCCTGCTCCTCCCAG	GAAGAG	CTCTTC	GGAAAAGGCCTCCACGGCCAGTGCGTGCACGGAAGTTGCCAGAGGTGATCAAATCTTCCCCTCACCCCACAGGGAGCAGACTGCAATCATGCACCTGCTGGTTAACAGATAAGCCCTCCATATGCGGAGGCACTCGCCCAGATGTGCAGAGGATCTGAGCCGGCCCAGTCCCTCCCCCATCCCCGCAGAACAAAGGGCGGTCATTTCCTGCTCCTCCCAGCACTAgagacgattaaATGGACAGCAtgcgtctcTCTGCCATCACTCTTCCGTGCTCAGTCTGACTGCCGTATAg
seq28425	CCTTCCCTGCCACCTCCCCACTCTCCTCCTCTCTGGCTGCGCTCCCTAACAGATCGGGAGGTGGGAGCGGGGCCAGGCCAGAAGAGCTGGCTGCCTGCAAGGCTGTCCCCTCCCAGTGCCGCCCCGCCCCCGCGGTGCCTGCCTTCCTAATTTGGTGTGCATTCGCCTCGCCAGTCCTCATTGGCCGTGGAGTGGCTGGC	CACAGA	TCTGTG	GGAAAAGGCCTCCACGGCCACCTTCCCTGCCACCTCCCCACTCTCCTCCTCTCTGGCTGCGCTCCCTAACAGATCGGGAGGTGGGAGCGGGGCCAGGCCAGAAGAGCTGGCTGCCTGCAAGGCTGTCCCCTCCCAGTGCCGCCCCGCCCCCGCGGTGCCTGCCTTCCTAATTTGGTGTGCATTCGCCTCGCCAGTCCTCATTGGCCGTGGAGTGGCTGGCCACTAgagacgattaaATGGACAGCAtgcgtctcTCTGCCATCATCTGTGCGTGCTCAGTCTGACTGCCGTATAg
seq6897	GTCCAACTTCCTTATCCTTTGTGCCTCCCTGCTCCTGGTTCCAGTAAATAACTCTCCCGCCAGTCTTTATCTACAGAGCCCACGTCTGCTACTCACTCTGTAATTTACCCCTCCAGCTGTAACGGCTCTTCCCGCCAAAGCTGTCTTTCAAGTTAGTCAATCGGGTTCAGTTTAGATTGTGTGGTCCAACTTCAGCCAAC	TCTTCC	GGAAGA	GGAAAAGGCCTCCACGGCCAGTCCAACTTCCTTATCCTTTGTGCCTCCCTGCTCCTGGTTCCAGTAAATAACTCTCCCGCCAGTCTTTATCTACAGAGCCCACGTCTGCTACTCACTCTGTAATTTACCCCTCCAGCTGTAACGGCTCTTCCCGCCAAAGCTGTCTTTCAAGTTAGTCAATCGGGTTCAGTTTAGATTGTGTGGTCCAACTTCAGCCAACCACTAgagacgattaaATGGACAGCAtgcgtctcTCTGCCATCAGGAAGACGTGCTCAGTCTGACTGCCGTATAg
seq11224	TTCATGAAATTAACTTGCTGTCCCTTTTTCCTGGAATGTATCTTTATCTTATTGAAAATAAGGACAGATGGAGTGATGAGAGAAATGCCACTCAGCTCTGCACCCCTGCAGTCCTAAGATATGACAAGGCTCTAGGGTGGCCTGGATGTGGTCCCGCTGAGGGCTAAAGCAATAAATTACCCTGTGTCCTGGTGATAATT	ACGTTC	GAACGT	GGAAAAGGCCTCCACGGCCATTCATGAAATTAACTTGCTGTCCCTTTTTCCTGGAATGTATCTTTATCTTATTGAAAATAAGGACAGATGGAGTGATGAGAGAAATGCCACTCAGCTCTGCACCCCTGCAGTCCTAAGATATGACAAGGCTCTAGGGTGGCCTGGATGTGGTCCCGCTGAGGGCTAAAGCAATAAATTACCCTGTGTCCTGGTGATAATTCACTAgagacgattaaATGGACAGCAtgcgtctcTCTGCCATCAGAACGTCGTGCTCAGTCTGACTGCCGTATAg
seq1101	AGGCAGAGCCTAGGGGAAGAGGCAGCTGCAGGGGCTGGTCCAAAGGGGAGGGGAGGAGTGGAGAGTCAGAAACGCGCTATCAGCACTGCCCGTCCTCCCCACTTCCTCTCTTCGAACGGATCACATCCTGTTATTGTGTGGAAAGAAAAGGCCGGGAGCTGGGGAGGGAGGCAGAGCTCGGACCAAGCAAGTGGGGAGAG	GGTCTT	AAGACC	GGAAAAGGCCTCCACGGCCAAGGCAGAGCCTAGGGGAAGAGGCAGCTGCAGGGGCTGGTCCAAAGGGGAGGGGAGGAGTGGAGAGTCAGAAACGCGCTATCAGCACTGCCCGTCCTCCCCACTTCCTCTCTTCGAACGGATCACATCCTGTTATTGTGTGGAAAGAAAAGGCCGGGAGCTGGGGAGGGAGGCAGAGCTCGGACCAAGCAAGTGGGGAGAGCACTAgagacgattaaATGGACAGCAtgcgtctcTCTGCCATCAAAGACCCGTGCTCAGTCTGACTGCCGTATAg
seq5787	AATACTGTGTTGTGGAAGTGTGAGAAAATACTATGTAGAGCAGAGACTGGTCACAGAAATTCAGGGACTGGAGTTTTTAAGGTTAATTTGGTGGGTAGAGTCTCAGGAAGTGGGGAATGCTAATTGGTCAGGTTGGAGATGAAATCATAGGGAGCTGAAGCTGTCCTCTTGCGCTGAGTCAGTTCCTGGGTGGGGGCCAC	GCTGAA	TTCAGC	GGAAAAGGCCTCCACGGCCAAATACTGTGTTGTGGAAGTGTGAGAAAATACTATGTAGAGCAGAGACTGGTCACAGAAATTCAGGGACTGGAGTTTTTAAGGTTAATTTGGTGGGTAGAGTCTCAGGAAGTGGGGAATGCTAATTGGTCAGGTTGGAGATGAAATCATAGGGAGCTGAAGCTGTCCTCTTGCGCTGAGTCAGTTCCTGGGTGGGGGCCACCACTAgagacgattaaATGGACAGCAtgcgtctcTCTGCCATCATTCAGCCGTGCTCAGTCTGACTGCCGTATAg
seq19844	GGAGGGGCTTTGGTTTTTATTCTCAGCTGGGCAATGTGTAATATGCTTATCTGCCCCCTGCAGGCAAAGCCCGGCCCAGACTCCACCCTAGGGTCTAATTTCTGTCCCTACAGATATCCTTCATCTCCCTTCTCAGCTTTCCTGCGGCTAAACTGAAACGGTTTCTCCTTTGTCCTTTCTTTGTTTCTGATCATTTCTGG	GCAACA	TGTTGC	GGAAAAGGCCTCCACGGCCAGGAGGGGCTTTGGTTTTTATTCTCAGCTGGGCAATGTGTAATATGCTTATCTGCCCCCTGCAGGCAAAGCCCGGCCCAGACTCCACCCTAGGGTCTAATTTCTGTCCCTACAGATATCCTTCATCTCCCTTCTCAGCTTTCCTGCGGCTAAACTGAAACGGTTTCTCCTTTGTCCTTTCTTTGTTTCTGATCATTTCTGGCACTAgagacgattaaATGGACAGCAtgcgtctcTCTGCCATCATGTTGCCGTGCTCAGTCTGACTGCCGTATAg
seq28135	TGGTGAGTGGGGCCTGAGCACTCACGGGGAGAGAGATGACCCTGAATGACACCTCATGCCAGCCACGGCGAGTACTAATGAGTCATCCCACAGTTGAGCATATCGCTGGTGACCAGAAGGTTCCTGCCTTCCTGTTACAGCATCTCTGCCAGACAGTGAGGAATGAACACTGCAAAATTTTCCCTCTCCGAATCTTTTCC	CTGGAA	TTCCAG	GGAAAAGGCCTCCACGGCCATGGTGAGTGGGGCCTGAGCACTCACGGGGAGAGAGATGACCCTGAATGACACCTCATGCCAGCCACGGCGAGTACTAATGAGTCATCCCACAGTTGAGCATATCGCTGGTGACCAGAAGGTTCCTGCCTTCCTGTTACAGCATCTCTGCCAGACAGTGAGGAATGAACACTGCAAAATTTTCCCTCTCCGAATCTTTTCCCACTAgagacgattaaATGGACAGCAtgcgtctcTCTGCCATCATTCCAGCGTGCTCAGTCTGACTGCCGTATAg
seq13916	AGTCAGCAAAGGGAGATAAGGGTGGAGCAGTTTTATGGGATTTGGGTAGGTAACGGAAAATTACAGTTAAAGGTGGTTATCTCTTGCTGGCAGGGGCGGAGGTCACAAGGTACAGAGTGGGGAGATCATGAGACTCATTGGGGCGGGTGGGAGGTGGGGAGGGAAATGTCACAGGGTCGATTGATTAGTTGGGGTCAGGC	AAGGTC	GACCTT	GGAAAAGGCCTCCACGGCCAAGTCAGCAAAGGGAGATAAGGGTGGAGCAGTTTTATGGGATTTGGGTAGGTAACGGAAAATTACAGTTAAAGGTGGTTATCTCTTGCTGGCAGGGGCGGAGGTCACAAGGTACAGAGTGGGGAGATCATGAGACTCATTGGGGCGGGTGGGAGGTGGGGAGGGAAATGTCACAGGGTCGATTGATTAGTTGGGGTCAGGCCACTAgagacgattaaATGGACAGCAtgcgtctcTCTGCCATCAGACCTTCGTGCTCAGTCTGACTGCCGTATAg
seq32858	ATTAGCATACTAGAGGAAACCCCCACTAGCACTCTGACAGTTTACAGTCATCATGGCAATGTAGGGAAGCTACCATATATGGTCTGATGGGGGAGGAACCCTCAGTTCCAAGAATTCCCTGCCCCTTTCCTAGAAAACTTATGAATAATTCACCCCTTGTTTAGCATATGATTAAGAAAAACCATAAAAATAGCCAACTA	AGGTGT	ACACCT	GGAAAAGGCCTCCACGGCCAATTAGCATACTAGAGGAAACCCCCACTAGCACTCTGACAGTTTACAGTCATCATGGCAATGTAGGGAAGCTACCATATATGGTCTGATGGGGGAGGAACCCTCAGTTCCAAGAATTCCCTGCCCCTTTCCTAGAAAACTTATGAATAATTCACCCCTTGTTTAGCATATGATTAAGAAAAACCATAAAAATAGCCAACTACACTAgagacgattaaATGGACAGCAtgcgtctcTCTGCCATCAACACCTCGTGCTCAGTCTGACTGCCGTATAg
seq31830.pos8.MYC	GGTCACAGTTCTCTTGGATAAGCTTTACCGTAATCTTCATAAACCTCAATGCTCAAGGTGCAGAGGGAGATTGGAGGAAACTTGTTTTTCCGTTGGTTTCTCTCTGACTGCTGCGGCTAATCATTCCTAGAACAGGAAGCTGGAGAAATGTAGGTAGGAGACACTCTTCTGACAAGTCAGGTTGCCTCACCCTTCCAGGG	CAGTCT	AGACTG	GGAAAAGGCCTCCACGGCCAGGTCACAGTTCTCTTGGATAAGCTTTACCGTAATCTTCATAAACCTCAATGCTCAAGGTGCAGAGGGAGATTGGAGGAAACTTGTTTTTCCGTTGGTTTCTCTCTGACTGCTGCGGCTAATCATTCCTAGAACAGGAAGCTGGAGAAATGTAGGTAGGAGACACTCTTCTGACAAGTCAGGTTGCCTCACCCTTCCAGGGCACTAgagacgattaaATGGACAGCAtgcgtctcTCTGCCATCAAGACTGCGTGCTCAGTCTGACTGCCGTATAg
seq467	AGCAACTCAATGTGTTTTCAAAACCATTTCACAGAACCTATACTTCCAGGAAATGCAGAATGTTAAACAGAGGGAGGGGTTAGGTGGTGGGATGAGGGGTGTGTGTGCATGGATGGGGTAGATATGGGTCTGCCTCATCATTCCAGGGCCTAACTTTATCACACCAGAACGGGGGCTCCAAGGTTTGAAAAGCATACATT	TCAGTC	GACTGA	GGAAAAGGCCTCCACGGCCAAGCAACTCAATGTGTTTTCAAAACCATTTCACAGAACCTATACTTCCAGGAAATGCAGAATGTTAAACAGAGGGAGGGGTTAGGTGGTGGGATGAGGGGTGTGTGTGCATGGATGGGGTAGATATGGGTCTGCCTCATCATTCCAGGGCCTAACTTTATCACACCAGAACGGGGGCTCCAAGGTTTGAAAAGCATACATTCACTAgagacgattaaATGGACAGCAtgcgtctcTCTGCCATCAGACTGACGTGCTCAGTCTGACTGCCGTATAg
seq26378	CGGAGAGGTTATGATGATACAATTTTGGGAGACTATAGACAGCCATTTCTAGGTCAGGTGGAGTCAGCTAGGTTAAGAACGAGGCTCTTAGCCGGGCGTGTTGGTGGGAGCCTGTAGTCCCAGCTACTCGGAAGGCTGAGGCAGGGGAATGGCGTGAATCCAAGAGGCGGAGCTTGCAGTGAGCTGAGATCGCGCCACTG	ACCTCA	TGAGGT	GGAAAAGGCCTCCACGGCCACGGAGAGGTTATGATGATACAATTTTGGGAGACTATAGACAGCCATTTCTAGGTCAGGTGGAGTCAGCTAGGTTAAGAACGAGGCTCTTAGCCGGGCGTGTTGGTGGGAGCCTGTAGTCCCAGCTACTCGGAAGGCTGAGGCAGGGGAATGGCGTGAATCCAAGAGGCGGAGCTTGCAGTGAGCTGAGATCGCGCCACTGCACTAgagacgattaaATGGACAGCAtgcgtctcTCTGCCATCATGAGGTCGTGCTCAGTCTGACTGCCGTATAg
seq19029	AATATTAAGTATCAACTTGATTGAAGGATGCAAAGTATTGTTTCCGGGTGTGTCTGTGAGGGCGTTGCCAGAAGAGATTAACATTTGAGTCACTGGACTTGGAGAGGAAGAACCAACCACAATGTTGGGGCGGGGACCATCCAATCAGCTGCCAGCGCGGCTAGAGAAAGCAGACGGAAGAAGTTGGAAGAAGCTGGCTT	ACCACT	AGTGGT	GGAAAAGGCCTCCACGGCCAAATATTAAGTATCAACTTGATTGAAGGATGCAAAGTATTGTTTCCGGGTGTGTCTGTGAGGGCGTTGCCAGAAGAGATTAACATTTGAGTCACTGGACTTGGAGAGGAAGAACCAACCACAATGTTGGGGCGGGGACCATCCAATCAGCTGCCAGCGCGGCTAGAGAAAGCAGACGGAAGAAGTTGGAAGAAGCTGGCTTCACTAgagacgattaaATGGACAGCAtgcgtctcTCTGCCATCAAGTGGTCGTGCTCAGTCTGACTGCCGTATAg
seq5485	ACCAAGCCTCTTTTAATTTTTCAAACGGAAGAACCCCTGTCCCACAGTTACTGCTGCTGAGCCCTTTCAAGGTGACTCTGAGGACGGAGAAAAGCGGAAGTGGTGTGGGAAGAGGCGGGGTCTGGGCCAGCTGCTGGTCCTGCTCTCCTCCCTCCTCTGGCCACTAGGCTCCCAGGAGTGGTTTGGAGCCCACGCCATGT	TGCGTA	TACGCA	GGAAAAGGCCTCCACGGCCAACCAAGCCTCTTTTAATTTTTCAAACGGAAGAACCCCTGTCCCACAGTTACTGCTGCTGAGCCCTTTCAAGGTGACTCTGAGGACGGAGAAAAGCGGAAGTGGTGTGGGAAGAGGCGGGGTCTGGGCCAGCTGCTGGTCCTGCTCTCCTCCCTCCTCTGGCCACTAGGCTCCCAGGAGTGGTTTGGAGCCCACGCCATGTCACTAgagacgattaaATGGACAGCAtgcgtctcTCTGCCATCATACGCACGTGCTCAGTCTGACTGCCGTATAg
seq5625	TGTCTGAGTCTCGGCTCCTCCCGGTGAGTCTCGGCCTCTCCCACTCTGAGTCTTGGCACCTCCCACTCTCTGAGTCTCGGCTCCTCCCACTCTGAGTCTTGGCTCCTCCCTCTCTGGGTCTCAGCTCCTCCCCCTTTGAGTCTCGGCTCCTCCTTCTCTGAGTCTCAGCTCCTCTCTCTCAGAGACTCTTCCTCTTTCCC	ACGAGT	ACTCGT	GGAAAAGGCCTCCACGGCCATGTCTGAGTCTCGGCTCCTCCCGGTGAGTCTCGGCCTCTCCCACTCTGAGTCTTGGCACCTCCCACTCTCTGAGTCTCGGCTCCTCCCACTCTGAGTCTTGGCTCCTCCCTCTCTGGGTCTCAGCTCCTCCCCCTTTGAGTCTCGGCTCCTCCTTCTCTGAGTCTCAGCTCCTCTCTCTCAGAGACTCTTCCTCTTTCCCCACTAgagacgattaaATGGACAGCAtgcgtctcTCTGCCATCAACTCGTCGTGCTCAGTCTGACTGCCGTATAg
seq15356	TACGGCCCCGCCCCTGCAGCCCAGGGCTTCCTGCCCTCCCACTTCCTTCCCACCTCTGGCGCCGCCCCTGCAGCCCAGGGCTTCCTGCCCTCCCACTTCTTTCCCACCTATGGCCGCGCCCCTACAGCCCAGGGCTTCCTGCCCTCCCACTTCCTTCCCACCTACGGCCCCGCCCCTGCAGCCCAGGGCTTCCTGCCCTC	CACGAA	TTCGTG	GGAAAAGGCCTCCACGGCCATACGGCCCCGCCCCTGCAGCCCAGGGCTTCCTGCCCTCCCACTTCCTTCCCACCTCTGGCGCCGCCCCTGCAGCCCAGGGCTTCCTGCCCTCCCACTTCTTTCCCACCTATGGCCGCGCCCCTACAGCCCAGGGCTTCCTGCCCTCCCACTTCCTTCCCACCTACGGCCCCGCCCCTGCAGCCCAGGGCTTCCTGCCCTCCACTAgagacgattaaATGGACAGCAtgcgtctcTCTGCCATCATTCGTGCGTGCTCAGTCTGACTGCCGTATAg
ENSG00000125968.198.1	AGGTGAGTCACAGGGCCAGGCCAGGAGCTGGGCGAGGCTGGGGCCAGGGTCCAGGCAGGCGCCACTTTCCAGGAAAGGGAAGGGAAGAGGAAACCAGAAGGCCAGGAGGAGCACAGGGAGGGGCGAGGGTGCCCTTATCTCCCTGGACCTGCCCTGGCTGGTGCTGCTTCCTGCTGCAACTCTTGCAAAACCTCGTTCCC	ACCGAT	ATCGGT	GGAAAAGGCCTCCACGGCCAAGGTGAGTCACAGGGCCAGGCCAGGAGCTGGGCGAGGCTGGGGCCAGGGTCCAGGCAGGCGCCACTTTCCAGGAAAGGGAAGGGAAGAGGAAACCAGAAGGCCAGGAGGAGCACAGGGAGGGGCGAGGGTGCCCTTATCTCCCTGGACCTGCCCTGGCTGGTGCTGCTTCCTGCTGCAACTCTTGCAAAACCTCGTTCCCCACTAgagacgattaaATGGACAGCAtgcgtctcTCTGCCATCAATCGGTCGTGCTCAGTCTGACTGCCGTATAg
neg.115.1	CCTGGAAAGCTTCAGGAAAGGGGTGGTCATCCGAAAGACCGAGCCTTGATTAGAAGCCTGGGGCTTTCAGCCCCACCCCACAGGGAAAAGGGGCCAACGGTTGAGTGAATCATCAACAGCCAGTGATTGCGTCAGTTCCGTCTATGTTATAAAACCTCCATGAAAACCGCTAAATGACAGGTTCAGAGAGAGCTCCACAT	CCTAGT	ACTAGG	GGAAAAGGCCTCCACGGCCACCTGGAAAGCTTCAGGAAAGGGGTGGTCATCCGAAAGACCGAGCCTTGATTAGAAGCCTGGGGCTTTCAGCCCCACCCCACAGGGAAAAGGGGCCAACGGTTGAGTGAATCATCAACAGCCAGTGATTGCGTCAGTTCCGTCTATGTTATAAAACCTCCATGAAAACCGCTAAATGACAGGTTCAGAGAGAGCTCCACATCACTAgagacgattaaATGGACAGCAtgcgtctcTCTGCCATCAACTAGGCGTGCTCAGTCTGACTGCCGTATAg
seq1220	GTCGCCCCTCCCTATTCCCGGTCCAAGTGCTTTGGGTGGGACTCCACCCCTGGATCCAGCCAATCCGAACATACCATTCCGCTGCCTGTGGTGATTGGCTCAGAGGTAGGCATGTGACCTGAGTGCATCCAATCAGAGTGAGTCCAAGTGCTGCCATAGGAGATCTTGGAAAAGCCCAGGCCGGGCTCCGTGGCTCACAT	CTAGGA	TCCTAG	GGAAAAGGCCTCCACGGCCAGTCGCCCCTCCCTATTCCCGGTCCAAGTGCTTTGGGTGGGACTCCACCCCTGGATCCAGCCAATCCGAACATACCATTCCGCTGCCTGTGGTGATTGGCTCAGAGGTAGGCATGTGACCTGAGTGCATCCAATCAGAGTGAGTCCAAGTGCTGCCATAGGAGATCTTGGAAAAGCCCAGGCCGGGCTCCGTGGCTCACATCACTAgagacgattaaATGGACAGCAtgcgtctcTCTGCCATCATCCTAGCGTGCTCAGTCTGACTGCCGTATAg
seq2867	GTGTGCTATTGCCAGCCTCACAGATGGTGTTATTTCCTGTGTTAGACTTCCTACTTACTGATAGCTGGGCTCACACTTGACATCCTCTCTTAACTGCCTCTAGACCAAAACATGCAAAGTCTTGCAGTGTGGGAGGGAACCTGTGGCTGTGCATTGGGTTCAGTTGATAACAATAATCACCAGCCCTGATGAGTCACCAG	CCATGT	ACATGG	GGAAAAGGCCTCCACGGCCAGTGTGCTATTGCCAGCCTCACAGATGGTGTTATTTCCTGTGTTAGACTTCCTACTTACTGATAGCTGGGCTCACACTTGACATCCTCTCTTAACTGCCTCTAGACCAAAACATGCAAAGTCTTGCAGTGTGGGAGGGAACCTGTGGCTGTGCATTGGGTTCAGTTGATAACAATAATCACCAGCCCTGATGAGTCACCAGCACTAgagacgattaaATGGACAGCAtgcgtctcTCTGCCATCAACATGGCGTGCTCAGTCTGACTGCCGTATAg
seq9309	TGTCACAGATCATCCTTCCCCGGCTGGCCCCAAGCCCCTGTCCTCCTCAACTCACCAGCATCCTGTGACTCAGCCATACCAGGCTGTTTCCAGAGAATTATCTAGCTTCACACATGATGTTCCTCCATCAAGGACCCACCCACTGCCCTCCCACACTCCCCTCACCCTCCTCTACACCTCAGGTCTGTGCCCCTCCCCTT	GTCCTA	TAGGAC	GGAAAAGGCCTCCACGGCCATGTCACAGATCATCCTTCCCCGGCTGGCCCCAAGCCCCTGTCCTCCTCAACTCACCAGCATCCTGTGACTCAGCCATACCAGGCTGTTTCCAGAGAATTATCTAGCTTCACACATGATGTTCCTCCATCAAGGACCCACCCACTGCCCTCCCACACTCCCCTCACCCTCCTCTACACCTCAGGTCTGTGCCCCTCCCCTTCACTAgagacgattaaATGGACAGCAtgcgtctcTCTGCCATCATAGGACCGTGCTCAGTCTGACTGCCGTATAg
seq18373	GCCATTCAGGAGGTCAGAGTTCAGCTGTTCTTGCACAAGCAGGGAAGCTGAGTCACCCCAAACACGGGCAAGACTAGCGGTGGTATCAAATGGCTATCAGGGGCGGGGCCTCAGGGGCCTGCCCCTGCCTCCCCGCCCTGCGTTTGGATTCCCTCCAGCATTCCGGGCCAGGGCGCGGGAGGCGGAGGCCGAGGAGAGGA	GTAAGG	CCTTAC	GGAAAAGGCCTCCACGGCCAGCCATTCAGGAGGTCAGAGTTCAGCTGTTCTTGCACAAGCAGGGAAGCTGAGTCACCCCAAACACGGGCAAGACTAGCGGTGGTATCAAATGGCTATCAGGGGCGGGGCCTCAGGGGCCTGCCCCTGCCTCCCCGCCCTGCGTTTGGATTCCCTCCAGCATTCCGGGCCAGGGCGCGGGAGGCGGAGGCCGAGGAGAGGACACTAgagacgattaaATGGACAGCAtgcgtctcTCTGCCATCACCTTACCGTGCTCAGTCTGACTGCCGTATAg
seq33624	TTAAGAATAAATGTGATGAAGCGTATAAGGAGCACGGTACTGCTCAATAAATGTCGTTTATCACACACATACATGGTTAACTCTGTTTCCAGACTGTGCCCTTCGTTCATGAACAGCCAATCAAATCCCCCTCCCAGGCTGTGGGGTGAGCAGATACGATGCGGTTGCCTTATCTCGTGACTCAGCCCATCACTTTTGGT	CGAATC	GATTCG	GGAAAAGGCCTCCACGGCCATTAAGAATAAATGTGATGAAGCGTATAAGGAGCACGGTACTGCTCAATAAATGTCGTTTATCACACACATACATGGTTAACTCTGTTTCCAGACTGTGCCCTTCGTTCATGAACAGCCAATCAAATCCCCCTCCCAGGCTGTGGGGTGAGCAGATACGATGCGGTTGCCTTATCTCGTGACTCAGCCCATCACTTTTGGTCACTAgagacgattaaATGGACAGCAtgcgtctcTCTGCCATCAGATTCGCGTGCTCAGTCTGACTGCCGTATAg
seq31797.pos5.MYC	GTTTGTTGGGGCCACTCTGGCCAGTGGTTTGGGGACATGCTTCCTGGAGTCTTATCCCCTCTTGTCAGATTCAGGTTTAGGACAACGGTACAGTTGTTCCATTGTTCCCAGATAACATATCCTATCTTAACGTCTTTGCTGGGGCAGCCCTTGGACACACCCTGAGCTCCTGCCCTATCACTGGCCCCACTTGTACCCCT	GTCTCA	TGAGAC	GGAAAAGGCCTCCACGGCCAGTTTGTTGGGGCCACTCTGGCCAGTGGTTTGGGGACATGCTTCCTGGAGTCTTATCCCCTCTTGTCAGATTCAGGTTTAGGACAACGGTACAGTTGTTCCATTGTTCCCAGATAACATATCCTATCTTAACGTCTTTGCTGGGGCAGCCCTTGGACACACCCTGAGCTCCTGCCCTATCACTGGCCCCACTTGTACCCCTCACTAgagacgattaaATGGACAGCAtgcgtctcTCTGCCATCATGAGACCGTGCTCAGTCTGACTGCCGTATAg
seq6861	AGGTTTCCCGCCTCACAGATTGAAGCCCAGGTCGCCACACAGGAACAGGCTCCTCCCCGCTGCAAATGGCGTGAACTTCTGGAGGCCCCACCCCGTTCTCCCAGTGCAAAGGTGGGCGTTATTCAGAAAGAAACAGTCCGGAAGGGGCGGGCTTCATCCGGGACCAGAAGTCCGGTTTTTCAGCCTTCAGGCTGTTTTAG	TAGCCA	TGGCTA	GGAAAAGGCCTCCACGGCCAAGGTTTCCCGCCTCACAGATTGAAGCCCAGGTCGCCACACAGGAACAGGCTCCTCCCCGCTGCAAATGGCGTGAACTTCTGGAGGCCCCACCCCGTTCTCCCAGTGCAAAGGTGGGCGTTATTCAGAAAGAAACAGTCCGGAAGGGGCGGGCTTCATCCGGGACCAGAAGTCCGGTTTTTCAGCCTTCAGGCTGTTTTAGCACTAgagacgattaaATGGACAGCAtgcgtctcTCTGCCATCATGGCTACGTGCTCAGTCTGACTGCCGTATAg
seq11752	CGGCACCACCCAGATAGATAAACTGGTTCATCTGATCTTGTGGCCCCCACCCAGGAACTGACTCAGCGCAAGAAGACAGCTCTGACTCCCAGTGATTTCATCGCTGACCAATCAGCACTCCCGGCTCACCGGCTTTCTCCCACCCACCAAGTTGTCCTTAAAAACTCTGCTCCCCGAATGCTCAGGGAGACAAAATTACT	TACGGT	ACCGTA	GGAAAAGGCCTCCACGGCCACGGCACCACCCAGATAGATAAACTGGTTCATCTGATCTTGTGGCCCCCACCCAGGAACTGACTCAGCGCAAGAAGACAGCTCTGACTCCCAGTGATTTCATCGCTGACCAATCAGCACTCCCGGCTCACCGGCTTTCTCCCACCCACCAAGTTGTCCTTAAAAACTCTGCTCCCCGAATGCTCAGGGAGACAAAATTACTCACTAgagacgattaaATGGACAGCAtgcgtctcTCTGCCATCAACCGTACGTGCTCAGTCTGACTGCCGTATAg
seq2560	ACATTTCATGTGGAAATGCCATGTGCGGTCATCTCAGAAAGGCCTCGGCTTACCGTTAGCGTTATCGTTTCTACCACTGAACACTCAGCACCCTCAGAGGGTTAGATGGGATTACTGGGCAGAAGAGATAAGCCCTGCTCCCAGTGGGAAGGCTCATGTGTTAGTATATTTACTGCTTTGTCCAAAACTCCTGGGCTTCT	GGCATA	TATGCC	GGAAAAGGCCTCCACGGCCAACATTTCATGTGGAAATGCCATGTGCGGTCATCTCAGAAAGGCCTCGGCTTACCGTTAGCGTTATCGTTTCTACCACTGAACACTCAGCACCCTCAGAGGGTTAGATGGGATTACTGGGCAGAAGAGATAAGCCCTGCTCCCAGTGGGAAGGCTCATGTGTTAGTATATTTACTGCTTTGTCCAAAACTCCTGGGCTTCTCACTAgagacgattaaATGGACAGCAtgcgtctcTCTGCCATCATATGCCCGTGCTCAGTCTGACTGCCGTATAg
ENSG00000132591.179.1	AGGGGAGAGATTATCTCAGCCAGCCAGAGATCCTGTGGCTGTGGCCTCTGGCCAGGGGTGGGGATTGCTGTGAGTAGGGTGTGGGTTGGAGGAGAGTCTGGGCCTGGGAGGGATAGTCAGGGGGCCCTGATAAGCAGACATTGGGCTATCAGGGTGGGGGCCCAGCAGCCTTCTGTTTATCAGGAGCCAACACGGGCCAA	CTGCAT	ATGCAG	GGAAAAGGCCTCCACGGCCAAGGGGAGAGATTATCTCAGCCAGCCAGAGATCCTGTGGCTGTGGCCTCTGGCCAGGGGTGGGGATTGCTGTGAGTAGGGTGTGGGTTGGAGGAGAGTCTGGGCCTGGGAGGGATAGTCAGGGGGCCCTGATAAGCAGACATTGGGCTATCAGGGTGGGGGCCCAGCAGCCTTCTGTTTATCAGGAGCCAACACGGGCCAACACTAgagacgattaaATGGACAGCAtgcgtctcTCTGCCATCAATGCAGCGTGCTCAGTCTGACTGCCGTATAg
seq22251	CTGACTGAATGAATGAATCAGCCCATTGTGGTCCCCTCTGATCAGGGCTCAGGGGGCAGGAGGTTGCAAACCATCTCAAGGGGAAGCAGCTGTTAAAGTTGAGATAAGAGGCATGGTCACAACAGTCCCCAGAGTGTGATATTCCCCTTCCTGTGTCCATGTGATCTCATTGTTCAACTCCCGGGGAGGGATAGCATTGG	CTGTCA	TGACAG	GGAAAAGGCCTCCACGGCCACTGACTGAATGAATGAATCAGCCCATTGTGGTCCCCTCTGATCAGGGCTCAGGGGGCAGGAGGTTGCAAACCATCTCAAGGGGAAGCAGCTGTTAAAGTTGAGATAAGAGGCATGGTCACAACAGTCCCCAGAGTGTGATATTCCCCTTCCTGTGTCCATGTGATCTCATTGTTCAACTCCCGGGGAGGGATAGCATTGGCACTAgagacgattaaATGGACAGCAtgcgtctcTCTGCCATCATGACAGCGTGCTCAGTCTGACTGCCGTATAg
neg.19.1	TTCAGGACAACAGTCTGAGGCTGGTGTGGGAGGAGGACACTGGGGACCCCTGAAGGAAGTGGCCAGTGAAGATGAGTCATGGGCATCCGGTTCTGGCTGTCATCCCACTGTAGAACTAGCAGTATCTGCTGGAAACCAGAAGCAACCAATAGATAAAGCAGCAAGGCTAGGGCAAGGTATGACTCAGTGGACAACACAGT	AGGACT	AGTCCT	GGAAAAGGCCTCCACGGCCATTCAGGACAACAGTCTGAGGCTGGTGTGGGAGGAGGACACTGGGGACCCCTGAAGGAAGTGGCCAGTGAAGATGAGTCATGGGCATCCGGTTCTGGCTGTCATCCCACTGTAGAACTAGCAGTATCTGCTGGAAACCAGAAGCAACCAATAGATAAAGCAGCAAGGCTAGGGCAAGGTATGACTCAGTGGACAACACAGTCACTAgagacgattaaATGGACAGCAtgcgtctcTCTGCCATCAAGTCCTCGTGCTCAGTCTGACTGCCGTATAg
seq29694	ATAGGACTGGGGGAAGCAGTGGAAAGTTACAGTTAAAGGTGGTTATCTGTGGTTAGCAGAGGAGGGGGTCACAAGGTGCATGGTGGGGAGATCATAAGACTCATTGTTCAGAAGAAGAATGTCAGAAGGTCGATCTATCAGTTGGGGCAGGACAGGAACCAGTCATAATGGAATGTCGTAAGGTTGGTCAATCAGTTAAG	ACACGT	ACGTGT	GGAAAAGGCCTCCACGGCCAATAGGACTGGGGGAAGCAGTGGAAAGTTACAGTTAAAGGTGGTTATCTGTGGTTAGCAGAGGAGGGGGTCACAAGGTGCATGGTGGGGAGATCATAAGACTCATTGTTCAGAAGAAGAATGTCAGAAGGTCGATCTATCAGTTGGGGCAGGACAGGAACCAGTCATAATGGAATGTCGTAAGGTTGGTCAATCAGTTAAGCACTAgagacgattaaATGGACAGCAtgcgtctcTCTGCCATCAACGTGTCGTGCTCAGTCTGACTGCCGTATAg
seq8788	ACATGTTCAAGATGGCAGCTCCATCTTCCCTTCTCTGTCAGCCACGTGTGCAGCAAGGAGGGGACAAGATTGCCCTGATCAACTGGAAAGCCCATTTCCATGGAAGATTGGGGTGGGGCCACCAGCCTTCCCCGAGCACTATGTAAACATCATACCTGATGGAACCAATCTGTAAGCCCTATGTAAATCAGACACCGCCT	CCTTCT	AGAAGG	GGAAAAGGCCTCCACGGCCAACATGTTCAAGATGGCAGCTCCATCTTCCCTTCTCTGTCAGCCACGTGTGCAGCAAGGAGGGGACAAGATTGCCCTGATCAACTGGAAAGCCCATTTCCATGGAAGATTGGGGTGGGGCCACCAGCCTTCCCCGAGCACTATGTAAACATCATACCTGATGGAACCAATCTGTAAGCCCTATGTAAATCAGACACCGCCTCACTAgagacgattaaATGGACAGCAtgcgtctcTCTGCCATCAAGAAGGCGTGCTCAGTCTGACTGCCGTATAg
seq28712	ATGTGCCTCAAGGGCTCATCTTTCACTGGGTCGCTCACACAGAGGTGGGGCGAGAGGGAGGAGGCGCATTAGCCCTGCGCTCTCATTTGCTTAAACGGCCTTCTTACGTCATCGTAAGCCTAAGCCAATCCGTGAAGTGCACTTTGACAAGCTACCCGCCCCTAATTTGTCCTTTCACCGCCAGCCTAAGCCAATAGTGT	TAGCGT	ACGCTA	GGAAAAGGCCTCCACGGCCAATGTGCCTCAAGGGCTCATCTTTCACTGGGTCGCTCACACAGAGGTGGGGCGAGAGGGAGGAGGCGCATTAGCCCTGCGCTCTCATTTGCTTAAACGGCCTTCTTACGTCATCGTAAGCCTAAGCCAATCCGTGAAGTGCACTTTGACAAGCTACCCGCCCCTAATTTGTCCTTTCACCGCCAGCCTAAGCCAATAGTGTCACTAgagacgattaaATGGACAGCAtgcgtctcTCTGCCATCAACGCTACGTGCTCAGTCTGACTGCCGTATAg
seq22069	ACTGCGCCTGCGCACCACGGCCGGGTCAAGGCGGGGCGCTAGTGGGGGACATTGCGCCTGCGCACCACGCGACGCCCGGGCCGGGGTCTAATGGGCGGGGACGCCGCGCCTGCGCAAAGCGGACCCGCGGACCGTGGCGCTGGGTGGCCACGGAGGTCCCGCGCTCCCCGACCGAGATAGGGCGGGCCCTATTTCGGGGA	GCTTGT	ACAAGC	GGAAAAGGCCTCCACGGCCAACTGCGCCTGCGCACCACGGCCGGGTCAAGGCGGGGCGCTAGTGGGGGACATTGCGCCTGCGCACCACGCGACGCCCGGGCCGGGGTCTAATGGGCGGGGACGCCGCGCCTGCGCAAAGCGGACCCGCGGACCGTGGCGCTGGGTGGCCACGGAGGTCCCGCGCTCCCCGACCGAGATAGGGCGGGCCCTATTTCGGGGACACTAgagacgattaaATGGACAGCAtgcgtctcTCTGCCATCAACAAGCCGTGCTCAGTCTGACTGCCGTATAg
seq20180	TTTCCTCTGTGTTCTCTGGAGGGAACGGCTCTGCCCGCAGTTTATAACAGAGAGATGAGCCTCCACCCTGAGTCCCACCACAGAGGGAGAACCTGATTGGCTGAACTTGGGTCAGTTGTTTACCGCTTGGCCAATCAGGCATGGTGGGGCGGTCCAGCATGCAAACCGGGCTGCCCAGGGCTCCATCCCTGGATGGTGTC	ACACCA	TGGTGT	GGAAAAGGCCTCCACGGCCATTTCCTCTGTGTTCTCTGGAGGGAACGGCTCTGCCCGCAGTTTATAACAGAGAGATGAGCCTCCACCCTGAGTCCCACCACAGAGGGAGAACCTGATTGGCTGAACTTGGGTCAGTTGTTTACCGCTTGGCCAATCAGGCATGGTGGGGCGGTCCAGCATGCAAACCGGGCTGCCCAGGGCTCCATCCCTGGATGGTGTCCACTAgagacgattaaATGGACAGCAtgcgtctcTCTGCCATCATGGTGTCGTGCTCAGTCTGACTGCCGTATAg
seq15140	CCGGAGCCTTCCCAGCAGCTGCAACAAACTGCCAGGGCTGACTCTCATTGGTTGGGACTTGGTCACATGCTCATTCCTAAACCAATGCCTGCAGCCAGAGAGGAGAAGTACTCTGGTTGGTCAGACCTGGTCATGTGGTCACCCTTGACCCAAGCACAGTGGCCGGGAAGTAGAATGCTATCATTGGCAGAGCTGAGTCG	CAACAG	CTGTTG	GGAAAAGGCCTCCACGGCCACCGGAGCCTTCCCAGCAGCTGCAACAAACTGCCAGGGCTGACTCTCATTGGTTGGGACTTGGTCACATGCTCATTCCTAAACCAATGCCTGCAGCCAGAGAGGAGAAGTACTCTGGTTGGTCAGACCTGGTCATGTGGTCACCCTTGACCCAAGCACAGTGGCCGGGAAGTAGAATGCTATCATTGGCAGAGCTGAGTCGCACTAgagacgattaaATGGACAGCAtgcgtctcTCTGCCATCACTGTTGCGTGCTCAGTCTGACTGCCGTATAg
seq7784	AACTTCAGCTAGCTTCTTGGGCTCGAGGGAGGGAGGGCGCGCAAAGCCGGAAGGAGGGGTTTGCGGCTGGGGAGAGCCAGAGGGCCCACCCCTACCCGGAAACTGGGGGTGGAGAGGCCCCAGGCCAGCTCACGCCAGTCTTCCAGCTCCGGGCTGGGCCTGAGGCCGGCAAGCCCCACCCCATTCCTCTGGGCACCTCG	GTCATC	GATGAC	GGAAAAGGCCTCCACGGCCAAACTTCAGCTAGCTTCTTGGGCTCGAGGGAGGGAGGGCGCGCAAAGCCGGAAGGAGGGGTTTGCGGCTGGGGAGAGCCAGAGGGCCCACCCCTACCCGGAAACTGGGGGTGGAGAGGCCCCAGGCCAGCTCACGCCAGTCTTCCAGCTCCGGGCTGGGCCTGAGGCCGGCAAGCCCCACCCCATTCCTCTGGGCACCTCGCACTAgagacgattaaATGGACAGCAtgcgtctcTCTGCCATCAGATGACCGTGCTCAGTCTGACTGCCGTATAg
seq16779	CAGGCGTTAACTGACCTTCCCAGGGCTGGGCACCTTCTATAGGAGCTTCCTCCCCTTCTCCCCGTCCATGGGAATGAGTCAGCAGGGTTTGGTTGGCTCCACTTCCTGCCTGTGGTTATTATAGCTGACTCATCAGACCATCCTGGGTACACAGTTCAGAGTCTTGATGCAATTCACTTCACGTTAGATCATATTTCTCT	TCTCCA	TGGAGA	GGAAAAGGCCTCCACGGCCACAGGCGTTAACTGACCTTCCCAGGGCTGGGCACCTTCTATAGGAGCTTCCTCCCCTTCTCCCCGTCCATGGGAATGAGTCAGCAGGGTTTGGTTGGCTCCACTTCCTGCCTGTGGTTATTATAGCTGACTCATCAGACCATCCTGGGTACACAGTTCAGAGTCTTGATGCAATTCACTTCACGTTAGATCATATTTCTCTCACTAgagacgattaaATGGACAGCAtgcgtctcTCTGCCATCATGGAGACGTGCTCAGTCTGACTGCCGTATAg
seq10959	TTTTACAGACCTAGGACTTGATGATCAGCTGGCACCACCCACATCCATAAACTGGCTCATCTGATCTTGTGGTCCCCACCCAGGAACTGACTCAGTGCAACAACTGTCTCTGACCTGACCAATCAGCACCCCAGTGCTGGCTCATTGGCTTCTCCCCACCCACCAAGTTGTCCTTAAAAACTCTGATCCTGGAATGCTCT	CACGTT	AACGTG	GGAAAAGGCCTCCACGGCCATTTTACAGACCTAGGACTTGATGATCAGCTGGCACCACCCACATCCATAAACTGGCTCATCTGATCTTGTGGTCCCCACCCAGGAACTGACTCAGTGCAACAACTGTCTCTGACCTGACCAATCAGCACCCCAGTGCTGGCTCATTGGCTTCTCCCCACCCACCAAGTTGTCCTTAAAAACTCTGATCCTGGAATGCTCTCACTAgagacgattaaATGGACAGCAtgcgtctcTCTGCCATCAAACGTGCGTGCTCAGTCTGACTGCCGTATAg
controlhigh_36_5	TCTCCATTTTAAACTTTAACTTTCTGGTTCTCTTCACCCGCTTGCCTCCAGTTTCAGTAAATAACTTCCCCGCCAGTTCTAATCAGTAGTTCACATCTGTTCCCCTGGTCACTTGCTCTGACCTGAATCATCCTGAGTTACCCGTTCTGTAACCGCCCCTCCCACCAAACTACTCACCCTGCCACTCCAGGTCATACCCC	AGGATC	GATCCT	GGAAAAGGCCTCCACGGCCATCTCCATTTTAAACTTTAACTTTCTGGTTCTCTTCACCCGCTTGCCTCCAGTTTCAGTAAATAACTTCCCCGCCAGTTCTAATCAGTAGTTCACATCTGTTCCCCTGGTCACTTGCTCTGACCTGAATCATCCTGAGTTACCCGTTCTGTAACCGCCCCTCCCACCAAACTACTCACCCTGCCACTCCAGGTCATACCCCCACTAgagacgattaaATGGACAGCAtgcgtctcTCTGCCATCAGATCCTCGTGCTCAGTCTGACTGCCGTATAg
ENSG00000166669.175.1	AAAGGGCCCAGTGGGGGCAGTGTGCTCTGGGTGTGGTTCCTATGGGGGAGGGGTTAGGGGAGTGCTGGCTGGTTGGGACTGCTGGGGACTTTGATAAGCTTGCTTAGGGTTGTTATGCTCTGTTGAAGATATAGGTGGGGCTGACTTTTGCAGTTTGGTCAGGTGGCAATGGACAGTTCTGAGAAATGGAAACTTGATAG	CGTGTT	AACACG	GGAAAAGGCCTCCACGGCCAAAAGGGCCCAGTGGGGGCAGTGTGCTCTGGGTGTGGTTCCTATGGGGGAGGGGTTAGGGGAGTGCTGGCTGGTTGGGACTGCTGGGGACTTTGATAAGCTTGCTTAGGGTTGTTATGCTCTGTTGAAGATATAGGTGGGGCTGACTTTTGCAGTTTGGTCAGGTGGCAATGGACAGTTCTGAGAAATGGAAACTTGATAGCACTAgagacgattaaATGGACAGCAtgcgtctcTCTGCCATCAAACACGCGTGCTCAGTCTGACTGCCGTATAg
seq10943	GCAGCATGTGGAAGAAGAATGTTCTAGAGAGGGGGAACTCAGGACGGTGCCTTGCAGGTTCTCAGAAACGCCTGGCGCTTATCTGAGCACACACTCACGGACCCTGTTACCACACCACAGCGGGGCCTCTGTGTGGGGCTGATAAGGCCAGAAAAGATCTCAAGATATTTTCTTTCCTTTTCTGTGAGTGGCCTGAGATA	CCAACT	AGTTGG	GGAAAAGGCCTCCACGGCCAGCAGCATGTGGAAGAAGAATGTTCTAGAGAGGGGGAACTCAGGACGGTGCCTTGCAGGTTCTCAGAAACGCCTGGCGCTTATCTGAGCACACACTCACGGACCCTGTTACCACACCACAGCGGGGCCTCTGTGTGGGGCTGATAAGGCCAGAAAAGATCTCAAGATATTTTCTTTCCTTTTCTGTGAGTGGCCTGAGATACACTAgagacgattaaATGGACAGCAtgcgtctcTCTGCCATCAAGTTGGCGTGCTCAGTCTGACTGCCGTATAg
seq11569	TTTAGTCAGTTTTGAGGAGGCGGTGTCTGATTTACATAGGGCTCACAGATTGGTTCGATCAGGTATGATGTTTCCACAGTGCACAGGAAGGGTGGTCACCCCACCCTAATCTTATTATGCAAAGGAACTTTCTGTCCCCTTGGCTGGTGCTATCTTGTCTGCTCCTTACTGTACTGTACATGTGGCTGACAAAGAGAAGG	GTGCTT	AAGCAC	GGAAAAGGCCTCCACGGCCATTTAGTCAGTTTTGAGGAGGCGGTGTCTGATTTACATAGGGCTCACAGATTGGTTCGATCAGGTATGATGTTTCCACAGTGCACAGGAAGGGTGGTCACCCCACCCTAATCTTATTATGCAAAGGAACTTTCTGTCCCCTTGGCTGGTGCTATCTTGTCTGCTCCTTACTGTACTGTACATGTGGCTGACAAAGAGAAGGCACTAgagacgattaaATGGACAGCAtgcgtctcTCTGCCATCAAAGCACCGTGCTCAGTCTGACTGCCGTATAg
controlhigh_10_3	TGATTATATGCTAAATAAGGGATAGATTACTTGTGAGTTTTCCAGGAATGGGGTGAGCAATTCTCAGAACTGAGGGTTCCTCCCCTTTTTAGACCATATAGGGTAACTTCCTGCATTGCCGTGGCATTTGTAAACTGTCACGGTGCTGGTGGGAGTGTCTTTTAGCATGCTAATTCATTATAATTAGCATATAATGAGCC	TACGCA	TGCGTA	GGAAAAGGCCTCCACGGCCATGATTATATGCTAAATAAGGGATAGATTACTTGTGAGTTTTCCAGGAATGGGGTGAGCAATTCTCAGAACTGAGGGTTCCTCCCCTTTTTAGACCATATAGGGTAACTTCCTGCATTGCCGTGGCATTTGTAAACTGTCACGGTGCTGGTGGGAGTGTCTTTTAGCATGCTAATTCATTATAATTAGCATATAATGAGCCCACTAgagacgattaaATGGACAGCAtgcgtctcTCTGCCATCATGCGTACGTGCTCAGTCTGACTGCCGTATAg
seq34138	GTAAGTCCAGCTTCTATGAATCATCACCTCAGCTCCGGATTGGTTCCAGGCCAAGGTCCCGGGCCAAACTTTCACGTCAGCTTGTGATAGGCCCTGGGGCAAGCTAAGCAGCATCTGTGAATCATCATTTCGGCTTCTGATTGGTCCCCTGCCAAAGTCCCGGGCCAGGCTGAGTCACGGGTTCGCCAAGACAGCCCACA	CGCATT	AATGCG	GGAAAAGGCCTCCACGGCCAGTAAGTCCAGCTTCTATGAATCATCACCTCAGCTCCGGATTGGTTCCAGGCCAAGGTCCCGGGCCAAACTTTCACGTCAGCTTGTGATAGGCCCTGGGGCAAGCTAAGCAGCATCTGTGAATCATCATTTCGGCTTCTGATTGGTCCCCTGCCAAAGTCCCGGGCCAGGCTGAGTCACGGGTTCGCCAAGACAGCCCACACACTAgagacgattaaATGGACAGCAtgcgtctcTCTGCCATCAAATGCGCGTGCTCAGTCTGACTGCCGTATAg
seq14563	CTCACCATCTTACCGAAATCTCTCTTGCCCATCCCCCACACCCTGTGCTTTAGTCAGGCCCCAAACACGTGATTTACTCTCCTGGTTCTCTGTGACTTCGCTCCGCCCACCCTTCCCCATCTGTCTGCCTTAGAGACCTAGTTCCTCAAAAGACAACTGATCCATCCCACCAATAGCAACTCGTCTCCTTGGGTCCTCTG	GTTCGT	ACGAAC	GGAAAAGGCCTCCACGGCCACTCACCATCTTACCGAAATCTCTCTTGCCCATCCCCCACACCCTGTGCTTTAGTCAGGCCCCAAACACGTGATTTACTCTCCTGGTTCTCTGTGACTTCGCTCCGCCCACCCTTCCCCATCTGTCTGCCTTAGAGACCTAGTTCCTCAAAAGACAACTGATCCATCCCACCAATAGCAACTCGTCTCCTTGGGTCCTCTGCACTAgagacgattaaATGGACAGCAtgcgtctcTCTGCCATCAACGAACCGTGCTCAGTCTGACTGCCGTATAg
seq8510	CTAAACTGCTCCTAAGATCAGTGCTTAGGATACTTTGCAGACCCTGCACTTGATGGAGTAGCTGGCACCACCCACATGGATAAACTGGCTCATCTGATCTTGTGGCTTCCACCCAGGAACTGACTCAGCACAATAGGACAGCTTCAACTTCCCACGAGTTCATCTCCTACCCAACCAATCAGCACTCCCGACTCACTGGC	GATCCT	AGGATC	GGAAAAGGCCTCCACGGCCACTAAACTGCTCCTAAGATCAGTGCTTAGGATACTTTGCAGACCCTGCACTTGATGGAGTAGCTGGCACCACCCACATGGATAAACTGGCTCATCTGATCTTGTGGCTTCCACCCAGGAACTGACTCAGCACAATAGGACAGCTTCAACTTCCCACGAGTTCATCTCCTACCCAACCAATCAGCACTCCCGACTCACTGGCCACTAgagacgattaaATGGACAGCAtgcgtctcTCTGCCATCAAGGATCCGTGCTCAGTCTGACTGCCGTATAg
seq16203	GTCGCCCTGAAATGAGGACAGAAGTTCGGGGGAGCCGGGGGCGTAGAGTAAAGGCACGATCTGATTGGCCCGCGGCCGCGCAACGATGGGCGGGACGGGGCAGAAGTGTGGGCGAGCTGGGGCGTCACCGCGCGCCGGGTAGTCTCTCTCACGCCCTGGCGGGTGCGCAGGTCTCTAAACTGGGCGGAGCAAGGGAAGTG	GCGTAA	TTACGC	GGAAAAGGCCTCCACGGCCAGTCGCCCTGAAATGAGGACAGAAGTTCGGGGGAGCCGGGGGCGTAGAGTAAAGGCACGATCTGATTGGCCCGCGGCCGCGCAACGATGGGCGGGACGGGGCAGAAGTGTGGGCGAGCTGGGGCGTCACCGCGCGCCGGGTAGTCTCTCTCACGCCCTGGCGGGTGCGCAGGTCTCTAAACTGGGCGGAGCAAGGGAAGTGCACTAgagacgattaaATGGACAGCAtgcgtctcTCTGCCATCATTACGCCGTGCTCAGTCTGACTGCCGTATAg
seq32406	GGGGCAGTCAGTTGGGAAGCATGTTTTGGTGAGATAACAGATTAAACTTTTGACTCAGAAAGTCTGAGTTGAGGGACAGTTAGAGATATCTGATTAGAGTCCGGGTGACAGGGCAGAGTTGGAGATTTTGCCTTATGGTAGGGATGATAGTTAAAGTCATGAGTTTAGATAAGATTTCTGTGGGACAAACTCTAGATGCA	ACTCCT	AGGAGT	GGAAAAGGCCTCCACGGCCAGGGGCAGTCAGTTGGGAAGCATGTTTTGGTGAGATAACAGATTAAACTTTTGACTCAGAAAGTCTGAGTTGAGGGACAGTTAGAGATATCTGATTAGAGTCCGGGTGACAGGGCAGAGTTGGAGATTTTGCCTTATGGTAGGGATGATAGTTAAAGTCATGAGTTTAGATAAGATTTCTGTGGGACAAACTCTAGATGCACACTAgagacgattaaATGGACAGCAtgcgtctcTCTGCCATCAAGGAGTCGTGCTCAGTCTGACTGCCGTATAg
controlhigh_7_3	AAAAAGAAGTAATAAACTTAAATAATCAGAAGGCAGAGGTCCCTTCTTTCGGAAGGAGTTGGGCTGATTAATCATGCAGTCATACCTCCTTGAGTGGGTGTGGCCAATAAGCTAAGTCATTGTGGCTATGTGAGGAGGGCTGATTATTCCTTATCTGGAGCTCAAGCTTTCCTCACAGAAAGACAAGGGCATAAAGGGCC	GTTCCA	TGGAAC	GGAAAAGGCCTCCACGGCCAAAAAAGAAGTAATAAACTTAAATAATCAGAAGGCAGAGGTCCCTTCTTTCGGAAGGAGTTGGGCTGATTAATCATGCAGTCATACCTCCTTGAGTGGGTGTGGCCAATAAGCTAAGTCATTGTGGCTATGTGAGGAGGGCTGATTATTCCTTATCTGGAGCTCAAGCTTTCCTCACAGAAAGACAAGGGCATAAAGGGCCCACTAgagacgattaaATGGACAGCAtgcgtctcTCTGCCATCATGGAACCGTGCTCAGTCTGACTGCCGTATAg
seq4178	AAGTCAGCTTATCAGCCACAGTTGAAAAATAACTGTGAAAATCCAAAGCCAGTGTCTTATCTAGCTGGAACAATTGGTCAGTGTCTCTGAGGCCCTGGTAACTGTTGCAATGTTTCCTTTCTCTGACCCCCTCCCTCCCTGAACTGATAATTTAGTGCATTTTTCCCAGTCAGCGCTGATAAGATCCAGCAGGATGTCCT	CAACTC	GAGTTG	GGAAAAGGCCTCCACGGCCAAAGTCAGCTTATCAGCCACAGTTGAAAAATAACTGTGAAAATCCAAAGCCAGTGTCTTATCTAGCTGGAACAATTGGTCAGTGTCTCTGAGGCCCTGGTAACTGTTGCAATGTTTCCTTTCTCTGACCCCCTCCCTCCCTGAACTGATAATTTAGTGCATTTTTCCCAGTCAGCGCTGATAAGATCCAGCAGGATGTCCTCACTAgagacgattaaATGGACAGCAtgcgtctcTCTGCCATCAGAGTTGCGTGCTCAGTCTGACTGCCGTATAg
seq16864	TGGCTCTGTTCCCGCCATACCCAGCAGAACGCTGTGGTCCCTCAGGGCTGCTGAATGAGGGGGCGGAGGCAGCAGGAAGAACAGTCAGCCCTCAATGAGGGCCGCAACCAGGCGATAGGAGGCCACACGACAGCCAGACGCCCCATTGGCCTGGCGGCTGCAGTCCAGCCCTTCCGGGTGAGTGGGATTTGCTGCTCACG	GGTCAA	TTGACC	GGAAAAGGCCTCCACGGCCATGGCTCTGTTCCCGCCATACCCAGCAGAACGCTGTGGTCCCTCAGGGCTGCTGAATGAGGGGGCGGAGGCAGCAGGAAGAACAGTCAGCCCTCAATGAGGGCCGCAACCAGGCGATAGGAGGCCACACGACAGCCAGACGCCCCATTGGCCTGGCGGCTGCAGTCCAGCCCTTCCGGGTGAGTGGGATTTGCTGCTCACGCACTAgagacgattaaATGGACAGCAtgcgtctcTCTGCCATCATTGACCCGTGCTCAGTCTGACTGCCGTATAg
seq16661	ACAGGAGAAAGATGAAGGCTGGATGACTCAGCAAGTCTAGTCCTTCCAACTTCTGCTTTCTTTATTCTACAGTGCTGGCAGCTGATTAGATTCAGCGTGGGTCTGTTTCTCCTAGTCCACTGACTCAAATGTTAATCTCCTTTGGCAAGACCTCCACAGACACACCCAGGAACAATACTTTGCACCCTTCAGTCCAATCA	TCCTTC	GAAGGA	GGAAAAGGCCTCCACGGCCAACAGGAGAAAGATGAAGGCTGGATGACTCAGCAAGTCTAGTCCTTCCAACTTCTGCTTTCTTTATTCTACAGTGCTGGCAGCTGATTAGATTCAGCGTGGGTCTGTTTCTCCTAGTCCACTGACTCAAATGTTAATCTCCTTTGGCAAGACCTCCACAGACACACCCAGGAACAATACTTTGCACCCTTCAGTCCAATCACACTAgagacgattaaATGGACAGCAtgcgtctcTCTGCCATCAGAAGGACGTGCTCAGTCTGACTGCCGTATAg
seq8974	TGGGGTGTACTCAGGGCTCTCTGGGGTGAAGTCACGGCTCTGTTGGGTGGAGTCAGGGCTCTGGGTGGAGTCAGAGCTTTGTGGGTGGAGTCGGGGCTCTGTTGGGTGGAGTCAGGGGTTCTGTTTGGTGGAGTCAGGGCTCTGTGAGGTGGAGTCAGGGCTCTGTTGGGTGGAGTCAGGCATTCTGTGGGTGGAGACAG	ACACAG	CTGTGT	GGAAAAGGCCTCCACGGCCATGGGGTGTACTCAGGGCTCTCTGGGGTGAAGTCACGGCTCTGTTGGGTGGAGTCAGGGCTCTGGGTGGAGTCAGAGCTTTGTGGGTGGAGTCGGGGCTCTGTTGGGTGGAGTCAGGGGTTCTGTTTGGTGGAGTCAGGGCTCTGTGAGGTGGAGTCAGGGCTCTGTTGGGTGGAGTCAGGCATTCTGTGGGTGGAGACAGCACTAgagacgattaaATGGACAGCAtgcgtctcTCTGCCATCACTGTGTCGTGCTCAGTCTGACTGCCGTATAg
seq12393	ATCAGCTTATCTATGGAAGGCAGGGACCGGGCCAAACGGTTGCACCAGCAGCCAGATGTGGAGCAGTTGCTTGTGGTTAAGTGCCGCTAACGCTGCCTCTCTGAGACCAGCTGTTTCCTTATTCTCAATGGGAGACAGAGTGGGGAGCCGCCACGTCACCAGGGGAGGTGACAGCTCCCTCCTACCTGACAAACGGTTAC	GGTGTA	TACACC	GGAAAAGGCCTCCACGGCCAATCAGCTTATCTATGGAAGGCAGGGACCGGGCCAAACGGTTGCACCAGCAGCCAGATGTGGAGCAGTTGCTTGTGGTTAAGTGCCGCTAACGCTGCCTCTCTGAGACCAGCTGTTTCCTTATTCTCAATGGGAGACAGAGTGGGGAGCCGCCACGTCACCAGGGGAGGTGACAGCTCCCTCCTACCTGACAAACGGTTACCACTAgagacgattaaATGGACAGCAtgcgtctcTCTGCCATCATACACCCGTGCTCAGTCTGACTGCCGTATAg
seq10040	CAGGTGAAAAGGGCTTCCCGGTGAACCTCGGACGGGCCTGCGCACTGGGAGAATGGGGTGGAGCCACGGAAGTTCGCGCCATTTGCAGAGGGGAGGAGCCCAGCCTCTTGCGTTCCTGTGTGATGGGGCCGGAGCCAGTAAACAGGCTTCCTTCTCGCTCTGCTGTAAGTTTTTCTCTTTCTCCCTTTTCACCCAAGAAG	GAGAGA	TCTCTC	GGAAAAGGCCTCCACGGCCACAGGTGAAAAGGGCTTCCCGGTGAACCTCGGACGGGCCTGCGCACTGGGAGAATGGGGTGGAGCCACGGAAGTTCGCGCCATTTGCAGAGGGGAGGAGCCCAGCCTCTTGCGTTCCTGTGTGATGGGGCCGGAGCCAGTAAACAGGCTTCCTTCTCGCTCTGCTGTAAGTTTTTCTCTTTCTCCCTTTTCACCCAAGAAGCACTAgagacgattaaATGGACAGCAtgcgtctcTCTGCCATCATCTCTCCGTGCTCAGTCTGACTGCCGTATAg
seq28652	ACAAGGGTCACCGGTTACTCTCCATGAGAACAAAAGGCCAAGGATGCAGAGATAATTGCATCAAAGGGATTCAACTTCCTGGATGACCTCATTCCAAAGATCTGCAGAGCCCAGATAAGCATCCCAGGGTTCTGGCAGAGGGCCCCTCCAGGGACAGGAAGGGGACAGGAAGCCGGCTTTCCGTGTCTGTACCGCCTTCC	GGATAG	CTATCC	GGAAAAGGCCTCCACGGCCAACAAGGGTCACCGGTTACTCTCCATGAGAACAAAAGGCCAAGGATGCAGAGATAATTGCATCAAAGGGATTCAACTTCCTGGATGACCTCATTCCAAAGATCTGCAGAGCCCAGATAAGCATCCCAGGGTTCTGGCAGAGGGCCCCTCCAGGGACAGGAAGGGGACAGGAAGCCGGCTTTCCGTGTCTGTACCGCCTTCCCACTAgagacgattaaATGGACAGCAtgcgtctcTCTGCCATCACTATCCCGTGCTCAGTCTGACTGCCGTATAg
seq2581	CTTGGGTCCAAATACCCCCAGAGGCTCCCCATTGGCCACTTGGCTCTCACCTCATGTAAATGAAGTGGTGGCCTACAAACGGTCTGATTGGTTGCCGAAAGCAACCAATCAGAGGCTGAAGTGAAATTACAGAGGTCATACTCCTGTGCAAACATCCAATTGGTTGCAAAAAGCAACCAATCAGAGGCTAAGGTGAAGTT	CGGTAA	TTACCG	GGAAAAGGCCTCCACGGCCACTTGGGTCCAAATACCCCCAGAGGCTCCCCATTGGCCACTTGGCTCTCACCTCATGTAAATGAAGTGGTGGCCTACAAACGGTCTGATTGGTTGCCGAAAGCAACCAATCAGAGGCTGAAGTGAAATTACAGAGGTCATACTCCTGTGCAAACATCCAATTGGTTGCAAAAAGCAACCAATCAGAGGCTAAGGTGAAGTTCACTAgagacgattaaATGGACAGCAtgcgtctcTCTGCCATCATTACCGCGTGCTCAGTCTGACTGCCGTATAg
seq30464	TCCTGTGAGCACCCCACATGGACAGAGCTGACTCACAACCTCCTATGAGCAACCACGTGGACAGAGCTGACTCACACCCTCCCGTGACCACCCACCACCCACATTGACAGAGCTGACTCATACCCTCCCATGAGCAACCATGTGGACAGAGCTGACTCACACCCTCCTATGATCACCCACATGAGGCAGAGGTGACTCAC	GATGCA	TGCATC	GGAAAAGGCCTCCACGGCCATCCTGTGAGCACCCCACATGGACAGAGCTGACTCACAACCTCCTATGAGCAACCACGTGGACAGAGCTGACTCACACCCTCCCGTGACCACCCACCACCCACATTGACAGAGCTGACTCATACCCTCCCATGAGCAACCATGTGGACAGAGCTGACTCACACCCTCCTATGATCACCCACATGAGGCAGAGGTGACTCACCACTAgagacgattaaATGGACAGCAtgcgtctcTCTGCCATCATGCATCCGTGCTCAGTCTGACTGCCGTATAg
seq573	TGTTGGGCAGGAATATGTATGGTTTATGTTGTCAGAATTCATTCACGTCCTGGCTCTGCCACTTAAGGACCAGGTGGCCATCAGCAAGTCACCAGACCTCTCTGAGATTCAGGTTTCTTGTCTGTTACACTGAGATAATCCCTTGTCGGTTATGAGGGTTGGAGATAATGTATATAACGGATCTGGCTCAAAGGAACTGA	GGAACT	AGTTCC	GGAAAAGGCCTCCACGGCCATGTTGGGCAGGAATATGTATGGTTTATGTTGTCAGAATTCATTCACGTCCTGGCTCTGCCACTTAAGGACCAGGTGGCCATCAGCAAGTCACCAGACCTCTCTGAGATTCAGGTTTCTTGTCTGTTACACTGAGATAATCCCTTGTCGGTTATGAGGGTTGGAGATAATGTATATAACGGATCTGGCTCAAAGGAACTGACACTAgagacgattaaATGGACAGCAtgcgtctcTCTGCCATCAAGTTCCCGTGCTCAGTCTGACTGCCGTATAg
seq20575	ACAACTTGGTGGCCAGTGAGCCAGGAGTGCTGATTGGTTAGGTAGGAGATAAAATCAACAGGAAGTTGAAACTGTCCTGTTGCACTGAGTCAGTTTCTGGGTAGGGGCCACAAGATCACATGAGCCAGTTTATCCACCCAGATGGTCCCAGCTAATCATCAAGTGCAGGGTATGCAAAATATCTCAAGCACTGATCTTAG	ACGCAT	ATGCGT	GGAAAAGGCCTCCACGGCCAACAACTTGGTGGCCAGTGAGCCAGGAGTGCTGATTGGTTAGGTAGGAGATAAAATCAACAGGAAGTTGAAACTGTCCTGTTGCACTGAGTCAGTTTCTGGGTAGGGGCCACAAGATCACATGAGCCAGTTTATCCACCCAGATGGTCCCAGCTAATCATCAAGTGCAGGGTATGCAAAATATCTCAAGCACTGATCTTAGCACTAgagacgattaaATGGACAGCAtgcgtctcTCTGCCATCAATGCGTCGTGCTCAGTCTGACTGCCGTATAg
ENSG00000125968.198.1	AGGTGAGTCACAGGGCCAGGCCAGGAGCTGGGCGAGGCTGGGGCCAGGGTCCAGGCAGGCGCCACTTTCCAGGAAAGGGAAGGGAAGAGGAAACCAGAAGGCCAGGAGGAGCACAGGGAGGGGCGAGGGTGCCCTTATCTCCCTGGACCTGCCCTGGCTGGTGCTGCTTCCTGCTGCAACTCTTGCAAAACCTCGTTCCC	TCAGAG	CTCTGA	GGAAAAGGCCTCCACGGCCAAGGTGAGTCACAGGGCCAGGCCAGGAGCTGGGCGAGGCTGGGGCCAGGGTCCAGGCAGGCGCCACTTTCCAGGAAAGGGAAGGGAAGAGGAAACCAGAAGGCCAGGAGGAGCACAGGGAGGGGCGAGGGTGCCCTTATCTCCCTGGACCTGCCCTGGCTGGTGCTGCTTCCTGCTGCAACTCTTGCAAAACCTCGTTCCCCACTAgagacgattaaATGGACAGCAtgcgtctcTCTGCCATCACTCTGACGTGCTCAGTCTGACTGCCGTATAg
seq29043	TGCAGTGTTCATGTCGCTAACCTCAGCAGTGACAGCCATCACTTCCGCTGTGTCCCATTCTTAGAAACCAGTCATTGGCCCAGCCCACACGAAGGGGAGGGGATTGCACGCATGTGCGCTGGCCAGGAGGTGGGGATGACCTCCACCCACCCCACCTAGCGTAGTGACGAATGCACTTGATGTTATCCAATCATAACATG	GAGCTA	TAGCTC	GGAAAAGGCCTCCACGGCCATGCAGTGTTCATGTCGCTAACCTCAGCAGTGACAGCCATCACTTCCGCTGTGTCCCATTCTTAGAAACCAGTCATTGGCCCAGCCCACACGAAGGGGAGGGGATTGCACGCATGTGCGCTGGCCAGGAGGTGGGGATGACCTCCACCCACCCCACCTAGCGTAGTGACGAATGCACTTGATGTTATCCAATCATAACATGCACTAgagacgattaaATGGACAGCAtgcgtctcTCTGCCATCATAGCTCCGTGCTCAGTCTGACTGCCGTATAg
seq22461	TTAAATAAATGAGACACAGAAGGGCCAGTTCTAAGCTCTCCCGGGCCTGAAAGCTTAAGTAGATGAAAAACTCCTCCCTTCTCAGGCCCAGCCGGAAGACGCAAGGCCACTTGCGTCAGCAGCGTGCGTCAGCAAGGTAGCAGAAGCAGGAAGAGAGCCAGCAAGAAGACACCTACCCTGGCAGGAAGACACGTACCCGT	ACGACA	TGTCGT	GGAAAAGGCCTCCACGGCCATTAAATAAATGAGACACAGAAGGGCCAGTTCTAAGCTCTCCCGGGCCTGAAAGCTTAAGTAGATGAAAAACTCCTCCCTTCTCAGGCCCAGCCGGAAGACGCAAGGCCACTTGCGTCAGCAGCGTGCGTCAGCAAGGTAGCAGAAGCAGGAAGAGAGCCAGCAAGAAGACACCTACCCTGGCAGGAAGACACGTACCCGTCACTAgagacgattaaATGGACAGCAtgcgtctcTCTGCCATCATGTCGTCGTGCTCAGTCTGACTGCCGTATAg
seq33407	GAATAACTCTAGTACTTCCTGGTTCATATAGATAATAGTAGCAATTCCTGGTTCACATGGACATTGCAACACTTCCTGTTTCACAGAGACATTGCAACACTTCCTGGTTCATTCTGATAATTGTATAACTTCCTGGTTTGCAGGGACATTGTAACACTTTCTGGTTCATATGGATAATAGCACTTCCTGGTTCATAGGGA	ATCGAG	CTCGAT	GGAAAAGGCCTCCACGGCCAGAATAACTCTAGTACTTCCTGGTTCATATAGATAATAGTAGCAATTCCTGGTTCACATGGACATTGCAACACTTCCTGTTTCACAGAGACATTGCAACACTTCCTGGTTCATTCTGATAATTGTATAACTTCCTGGTTTGCAGGGACATTGTAACACTTTCTGGTTCATATGGATAATAGCACTTCCTGGTTCATAGGGACACTAgagacgattaaATGGACAGCAtgcgtctcTCTGCCATCACTCGATCGTGCTCAGTCTGACTGCCGTATAg
ENSG00000128294.203.1	TCTAAACCTCTCTCATGAGCCCTCTAGCTCTTGTTTCAGGCTCTCTTGGCCCATCTTCCTCTGCCCACAAATGTCCCTGATCAGTCTGATAGGGACAGGAAGGGGTGGGGACCAGAACATTCTGCTGGAAAAGATAACATTATCTGGCTCAGGAAGGGGAGGGGAATGTTTAGGAACATTTGCGCCTCAGTAAATTTTAA	CGCTTA	TAAGCG	GGAAAAGGCCTCCACGGCCATCTAAACCTCTCTCATGAGCCCTCTAGCTCTTGTTTCAGGCTCTCTTGGCCCATCTTCCTCTGCCCACAAATGTCCCTGATCAGTCTGATAGGGACAGGAAGGGGTGGGGACCAGAACATTCTGCTGGAAAAGATAACATTATCTGGCTCAGGAAGGGGAGGGGAATGTTTAGGAACATTTGCGCCTCAGTAAATTTTAACACTAgagacgattaaATGGACAGCAtgcgtctcTCTGCCATCATAAGCGCGTGCTCAGTCTGACTGCCGTATAg
seq17613	AGGGCAGCCTGTTGGGAATATCAGGAGGACAACCGGCAGAAACTGTATCAGTGACAGGCAGAGGGGAAGTGGGCAGTGACTGAGATAGACCAGGAAGCTGCCTAGATAACAGAGCTAAAGAACGTTACTGTGCTGTGAACCCAGAGGCCCTCTCTCTCCTATCCTCTTTTGAGGTCAGAGGGCTTGGGCCTGCCAAAATC	CTTGGT	ACCAAG	GGAAAAGGCCTCCACGGCCAAGGGCAGCCTGTTGGGAATATCAGGAGGACAACCGGCAGAAACTGTATCAGTGACAGGCAGAGGGGAAGTGGGCAGTGACTGAGATAGACCAGGAAGCTGCCTAGATAACAGAGCTAAAGAACGTTACTGTGCTGTGAACCCAGAGGCCCTCTCTCTCCTATCCTCTTTTGAGGTCAGAGGGCTTGGGCCTGCCAAAATCCACTAgagacgattaaATGGACAGCAtgcgtctcTCTGCCATCAACCAAGCGTGCTCAGTCTGACTGCCGTATAg
seq2023	ATCCGTGATGTCACTGACAGCGCCTTTCCCAGTCCCCGTCTGCTCTTCCGCCCCACCCTCCGCCGACTCAGCCGATCAACCCGCTGCCGGAGCTGGCGAAGGAAGTGACGTCTGTCTCTTTCTCCTTTTCCTCCTGCCATTGTCCTTTGGGGAGGTGCGCAGAGACCCCGCGTCTGGTCTCCCCCTAAGACTGTGGTACT	AGTCAG	CTGACT	GGAAAAGGCCTCCACGGCCAATCCGTGATGTCACTGACAGCGCCTTTCCCAGTCCCCGTCTGCTCTTCCGCCCCACCCTCCGCCGACTCAGCCGATCAACCCGCTGCCGGAGCTGGCGAAGGAAGTGACGTCTGTCTCTTTCTCCTTTTCCTCCTGCCATTGTCCTTTGGGGAGGTGCGCAGAGACCCCGCGTCTGGTCTCCCCCTAAGACTGTGGTACTCACTAgagacgattaaATGGACAGCAtgcgtctcTCTGCCATCACTGACTCGTGCTCAGTCTGACTGCCGTATAg
seq14846	TCTGACAGTACCTGAACCTTTACCTCCCTTCTCAAAATGAAGGCTGCGTGTCACAAACCGGTTGGAACTGGCCGTTGCCATGGTTTTCACGTTGGAAGGCACAGTTAAAGGGTCATGTGACCAAGGAGGGAAATGCCTTTGTCACATGACTTTTTGGTGGCCTGATTAGCATACAGGAAGTTCACTCCCTGCTGGCTGCT	TCACCT	AGGTGA	GGAAAAGGCCTCCACGGCCATCTGACAGTACCTGAACCTTTACCTCCCTTCTCAAAATGAAGGCTGCGTGTCACAAACCGGTTGGAACTGGCCGTTGCCATGGTTTTCACGTTGGAAGGCACAGTTAAAGGGTCATGTGACCAAGGAGGGAAATGCCTTTGTCACATGACTTTTTGGTGGCCTGATTAGCATACAGGAAGTTCACTCCCTGCTGGCTGCTCACTAgagacgattaaATGGACAGCAtgcgtctcTCTGCCATCAAGGTGACGTGCTCAGTCTGACTGCCGTATAg
seq14459	TGGGTGGAGCCCAAATGGGAAGTGGGAGGAGTCAGAGCCTGGGATGGACTAAAGGCGGGGTTTAGACAGTGGGTGGGGTCATATCTTAGGAGGCGGGGCTTAGGGAGCTGGCAGGGCTGGATCAGGGAGAAGGCAGAGGTAGGGTCAGGGCCTGGGGCGGGGTTATCAGGAAGAGGCGGGGTCAGAGCCCAGGGTGGGGT	GCCTAT	ATAGGC	GGAAAAGGCCTCCACGGCCATGGGTGGAGCCCAAATGGGAAGTGGGAGGAGTCAGAGCCTGGGATGGACTAAAGGCGGGGTTTAGACAGTGGGTGGGGTCATATCTTAGGAGGCGGGGCTTAGGGAGCTGGCAGGGCTGGATCAGGGAGAAGGCAGAGGTAGGGTCAGGGCCTGGGGCGGGGTTATCAGGAAGAGGCGGGGTCAGAGCCCAGGGTGGGGTCACTAgagacgattaaATGGACAGCAtgcgtctcTCTGCCATCAATAGGCCGTGCTCAGTCTGACTGCCGTATAg
seq15033	TGGGACCATGCAGAACAAGCTCCACCCCCTCTGACAGGCCACATCCCCACCTCCGAAGGCCTGCTTATCTCTCCGATGCTTCCGCTTCCCCTCCAGCAGAGCCACCTTCTGGCCCTGAAGCTCCACCTCTGTCATCCCACCTCCAGGAGGTTCTCCCACTACCAAGAGCCACCCTCCCACCAAAAGACTTCCAATCAGGG	ACGTCT	AGACGT	GGAAAAGGCCTCCACGGCCATGGGACCATGCAGAACAAGCTCCACCCCCTCTGACAGGCCACATCCCCACCTCCGAAGGCCTGCTTATCTCTCCGATGCTTCCGCTTCCCCTCCAGCAGAGCCACCTTCTGGCCCTGAAGCTCCACCTCTGTCATCCCACCTCCAGGAGGTTCTCCCACTACCAAGAGCCACCCTCCCACCAAAAGACTTCCAATCAGGGCACTAgagacgattaaATGGACAGCAtgcgtctcTCTGCCATCAAGACGTCGTGCTCAGTCTGACTGCCGTATAg
neg.24.1	AAATGGTAAGGAAGTCCTAAGCAGATAGAGTGGCTTGGGCAAAAGCCTAAAGGAAGGAAAAGGCTGATATGATAGAGCTAGTGCTGCCTGGAGCCACATGATAAGGAGAAGGACCAGAGAAGTAGGCAGATGCCAGATCATGCAGGGCCTTGTGGAATCTAAGTGAGAAATGATGTGACCTGGCCTAGCATGAAGCGTCT	TCGACT	AGTCGA	GGAAAAGGCCTCCACGGCCAAAATGGTAAGGAAGTCCTAAGCAGATAGAGTGGCTTGGGCAAAAGCCTAAAGGAAGGAAAAGGCTGATATGATAGAGCTAGTGCTGCCTGGAGCCACATGATAAGGAGAAGGACCAGAGAAGTAGGCAGATGCCAGATCATGCAGGGCCTTGTGGAATCTAAGTGAGAAATGATGTGACCTGGCCTAGCATGAAGCGTCTCACTAgagacgattaaATGGACAGCAtgcgtctcTCTGCCATCAAGTCGACGTGCTCAGTCTGACTGCCGTATAg
seq12739	GGTTGCTCGGAGAGTAGACCTGTCCTAATGCCGCTGTAATCATTAAAAGGGCAACACAGATGGGCTGCCCATCGGCGGCTTGAAAACCCATTTCTTTTAAGGGGAGTGGCTTCTGGGAAGTGCGTAAAGAACCTCCAGGCAGGGGCGGGACCAGAGGGCCACGTGCGCCAATGAAAAGTGGATATGCAAATATATATATG	AAGGCA	TGCCTT	GGAAAAGGCCTCCACGGCCAGGTTGCTCGGAGAGTAGACCTGTCCTAATGCCGCTGTAATCATTAAAAGGGCAACACAGATGGGCTGCCCATCGGCGGCTTGAAAACCCATTTCTTTTAAGGGGAGTGGCTTCTGGGAAGTGCGTAAAGAACCTCCAGGCAGGGGCGGGACCAGAGGGCCACGTGCGCCAATGAAAAGTGGATATGCAAATATATATATGCACTAgagacgattaaATGGACAGCAtgcgtctcTCTGCCATCATGCCTTCGTGCTCAGTCTGACTGCCGTATAg
seq34159	AAAAATTTAGTGTCTTCCATGTGTTGGTAAATATGCTAGCTGCTTTATCTCATTTATCTTACTCAAAGTCGCACAATTACTAAGACCTAGTAAGAGCTGGGACAGGAACTCAGATATGACAATATGTGTATTGCTCTCTCAGCTACATGCTAGCCTTGAAGGATGGCAAAAACAGATAAGGTGAGAAGAATAACATGAGT	TGCAAG	CTTGCA	GGAAAAGGCCTCCACGGCCAAAAAATTTAGTGTCTTCCATGTGTTGGTAAATATGCTAGCTGCTTTATCTCATTTATCTTACTCAAAGTCGCACAATTACTAAGACCTAGTAAGAGCTGGGACAGGAACTCAGATATGACAATATGTGTATTGCTCTCTCAGCTACATGCTAGCCTTGAAGGATGGCAAAAACAGATAAGGTGAGAAGAATAACATGAGTCACTAgagacgattaaATGGACAGCAtgcgtctcTCTGCCATCACTTGCACGTGCTCAGTCTGACTGCCGTATAg
seq5453	CTCTCCGGGAATGCTTTCCTTGGGGCACTTGCTACGCAAGCGACACGTGAGCTTGCTGGCTTCCTGTCCCGCCTCCTGTCCCGCCTCCTGTCCCGCCTCCTGTCGCGCCTCCTGTCCCGCCTCCTGTCCCACCTCCTGTCCCGCCTCCACACGCACGGGCAGGGCTTTCTGCCCTTCCTTTCTATTGCTCTGTCCAGAGC	CCGTTA	TAACGG	GGAAAAGGCCTCCACGGCCACTCTCCGGGAATGCTTTCCTTGGGGCACTTGCTACGCAAGCGACACGTGAGCTTGCTGGCTTCCTGTCCCGCCTCCTGTCCCGCCTCCTGTCCCGCCTCCTGTCGCGCCTCCTGTCCCGCCTCCTGTCCCACCTCCTGTCCCGCCTCCACACGCACGGGCAGGGCTTTCTGCCCTTCCTTTCTATTGCTCTGTCCAGAGCCACTAgagacgattaaATGGACAGCAtgcgtctcTCTGCCATCATAACGGCGTGCTCAGTCTGACTGCCGTATAg
seq22178	GTCACCAGGAACGCCAGGCCAGAAGAGGTGGCCGGACCCAACACGCCAGGGACAGCCTTTGACCGCGGTGCTACCACCACACCCAGATAACGGTCCAAGATAGCAGGAGGGAGGCTCACAGGAGGCGGCGGGACTCCAGATTAGGGCTGGGCTCTTTCTCACCCAAGGCACTGCTGACACTTGGCGCCAGGGGGTTCCTT	TCTGGA	TCCAGA	GGAAAAGGCCTCCACGGCCAGTCACCAGGAACGCCAGGCCAGAAGAGGTGGCCGGACCCAACACGCCAGGGACAGCCTTTGACCGCGGTGCTACCACCACACCCAGATAACGGTCCAAGATAGCAGGAGGGAGGCTCACAGGAGGCGGCGGGACTCCAGATTAGGGCTGGGCTCTTTCTCACCCAAGGCACTGCTGACACTTGGCGCCAGGGGGTTCCTTCACTAgagacgattaaATGGACAGCAtgcgtctcTCTGCCATCATCCAGACGTGCTCAGTCTGACTGCCGTATAg
seq3461	TCCGGCCCCCACCCACGTAATCCACACAACCCTTTAAGATAGGCTTGAAGCTTATCTTCATACACAGAGAGGAAACGGAGGTGCCCGGAATGTTGATAACTTGCCCAGTGATTAAGAGCTACTGACTGAAGACCAGAAAGCGTCCGTGTAGCTTTTAAGAAGGGCTTGGCCTAAACTCAGGGGAATAAAGTCTAGCAGAA	AGTCGT	ACGACT	GGAAAAGGCCTCCACGGCCATCCGGCCCCCACCCACGTAATCCACACAACCCTTTAAGATAGGCTTGAAGCTTATCTTCATACACAGAGAGGAAACGGAGGTGCCCGGAATGTTGATAACTTGCCCAGTGATTAAGAGCTACTGACTGAAGACCAGAAAGCGTCCGTGTAGCTTTTAAGAAGGGCTTGGCCTAAACTCAGGGGAATAAAGTCTAGCAGAACACTAgagacgattaaATGGACAGCAtgcgtctcTCTGCCATCAACGACTCGTGCTCAGTCTGACTGCCGTATAg
seq33691	GTGAAGAGGACCACAGCCAGTAAGGAACCGAAGCCTGGCAACAACCATGTGAGTGAGCTTGGAAGAGGATTCCTCCTGCAGTTGTGCCTTCCGGTGAGATAGCAGCACTGGACCACAATCTCATGAGAGATCTTGAGCCAGAGGCACACAGCTAAGCCACGCCCAGATTCCTGACCCACAGGAACTGTGAGATGACAACT	CCAGTT	AACTGG	GGAAAAGGCCTCCACGGCCAGTGAAGAGGACCACAGCCAGTAAGGAACCGAAGCCTGGCAACAACCATGTGAGTGAGCTTGGAAGAGGATTCCTCCTGCAGTTGTGCCTTCCGGTGAGATAGCAGCACTGGACCACAATCTCATGAGAGATCTTGAGCCAGAGGCACACAGCTAAGCCACGCCCAGATTCCTGACCCACAGGAACTGTGAGATGACAACTCACTAgagacgattaaATGGACAGCAtgcgtctcTCTGCCATCAAACTGGCGTGCTCAGTCTGACTGCCGTATAg
seq11024	GGTTCCGTCCCCTTGCCTCCCTCTCCTGTCTGCACAGGGTGGCCTGTTCTGTCTGGCCCTCTAGAGTGTCAGCTGCCCCGCAGGCTCCTCCAGGCTGAGTTCATGGTCCTGCCCCCTAGTGGCCAGAGCCAGCTTCACAGGATAAGAGCCAGCTAAGCTCCAGGGGCTTTCCAGGAAGTGTCCCTTGGAAAGGGTGTGGC	TCGGTA	TACCGA	GGAAAAGGCCTCCACGGCCAGGTTCCGTCCCCTTGCCTCCCTCTCCTGTCTGCACAGGGTGGCCTGTTCTGTCTGGCCCTCTAGAGTGTCAGCTGCCCCGCAGGCTCCTCCAGGCTGAGTTCATGGTCCTGCCCCCTAGTGGCCAGAGCCAGCTTCACAGGATAAGAGCCAGCTAAGCTCCAGGGGCTTTCCAGGAAGTGTCCCTTGGAAAGGGTGTGGCCACTAgagacgattaaATGGACAGCAtgcgtctcTCTGCCATCATACCGACGTGCTCAGTCTGACTGCCGTATAg
seq9825	TCAAATTGGCTGCGACAGAATGAGCTTCCTTGAAATTGCTACGGGGAGCGGGGAGGAAGTGGGCGCTGCTTCTGCGTTATCTGGAAGGAGCAGCCCACTCCTGTCCTGGGCTCTGTGGTGATTGCCACCTCCTCTGGGTGCAGGGCAGAGCTGAAAACCCTCAGTGTTGCAACAGTCACTGTTGCAACAGCAACAGGAAA	GACTAG	CTAGTC	GGAAAAGGCCTCCACGGCCATCAAATTGGCTGCGACAGAATGAGCTTCCTTGAAATTGCTACGGGGAGCGGGGAGGAAGTGGGCGCTGCTTCTGCGTTATCTGGAAGGAGCAGCCCACTCCTGTCCTGGGCTCTGTGGTGATTGCCACCTCCTCTGGGTGCAGGGCAGAGCTGAAAACCCTCAGTGTTGCAACAGTCACTGTTGCAACAGCAACAGGAAACACTAgagacgattaaATGGACAGCAtgcgtctcTCTGCCATCACTAGTCCGTGCTCAGTCTGACTGCCGTATAg
seq20655	CCCTGGGACTGAGTTTGATTGCAGCGCCTTTCCCAGCTGTGACCAGCAGGGGGCGGCTCCTCTCTCTCGTGTCCCTTTCCAGTATCCTGGTAGGGTTCGTTCCCTCCCCAGCCCACTCAGGCCTCCTCCCGGGCTCCGCCTCTCGGGCTCCCTGAGACACGGCCCCGGCTCCTTCCGCCTTCCTTGGAGGAGGCTTGCAG	CAGTTC	GAACTG	GGAAAAGGCCTCCACGGCCACCCTGGGACTGAGTTTGATTGCAGCGCCTTTCCCAGCTGTGACCAGCAGGGGGCGGCTCCTCTCTCTCGTGTCCCTTTCCAGTATCCTGGTAGGGTTCGTTCCCTCCCCAGCCCACTCAGGCCTCCTCCCGGGCTCCGCCTCTCGGGCTCCCTGAGACACGGCCCCGGCTCCTTCCGCCTTCCTTGGAGGAGGCTTGCAGCACTAgagacgattaaATGGACAGCAtgcgtctcTCTGCCATCAGAACTGCGTGCTCAGTCTGACTGCCGTATAg
seq15969	AGTTATTTATTACCGTAATTATTTTCTAAAGCAGAAGTAGGCTCAGAGGCTCAGGAAGTGGTGTTTTGTCATGTTTGTATAGCTGGTTTCAGAGATAGGGTTTGGATCTGCACTTGATTCCTCCTGAGTAGTTATCTCTCCTCTGTCAGATTACCTCTTCTATCTACCCTTCCACCTCATTTTTGTTAGAATGACTTGGA	GTCGAA	TTCGAC	GGAAAAGGCCTCCACGGCCAAGTTATTTATTACCGTAATTATTTTCTAAAGCAGAAGTAGGCTCAGAGGCTCAGGAAGTGGTGTTTTGTCATGTTTGTATAGCTGGTTTCAGAGATAGGGTTTGGATCTGCACTTGATTCCTCCTGAGTAGTTATCTCTCCTCTGTCAGATTACCTCTTCTATCTACCCTTCCACCTCATTTTTGTTAGAATGACTTGGACACTAgagacgattaaATGGACAGCAtgcgtctcTCTGCCATCATTCGACCGTGCTCAGTCTGACTGCCGTATAg
seq25458	AAAACTTCTTGAAGAAGTTGTCATTGGAGATGGATTTTGAAGTGAGGAAGAATGTCTAAAGGCACATATGGGGAAGCAAGATAAGAAGAAGGTAGGAGTGTGCAGGAAGGAAAGTACTCAGAATGGACAGGGCGGTGGATGACTAACAATAGTCACGAGAAGTAGCATAGGTTACCACTCACTCTGTCAGTCGCTGTCCT	GACACA	TGTGTC	GGAAAAGGCCTCCACGGCCAAAAACTTCTTGAAGAAGTTGTCATTGGAGATGGATTTTGAAGTGAGGAAGAATGTCTAAAGGCACATATGGGGAAGCAAGATAAGAAGAAGGTAGGAGTGTGCAGGAAGGAAAGTACTCAGAATGGACAGGGCGGTGGATGACTAACAATAGTCACGAGAAGTAGCATAGGTTACCACTCACTCTGTCAGTCGCTGTCCTCACTAgagacgattaaATGGACAGCAtgcgtctcTCTGCCATCATGTGTCCGTGCTCAGTCTGACTGCCGTATAg
seq28981	GGGAACTTAGAATTCACTTTTGGTTTCAATCCCAACATGCGGCCCCATGGCTGCCACAGCAGATAAGAGTCAGAAGTGACACCTGAGAACTCTGCTCACAGCCTGGTGGCTGGAGGCACTCACGTGACAGTGTCTGCCTGCATGAGGTCTGGGGAGGAGACTCTTCCATATGTCAGCAAGGAGTGGAGAAGAGAACAAGT	TCGCAA	TTGCGA	GGAAAAGGCCTCCACGGCCAGGGAACTTAGAATTCACTTTTGGTTTCAATCCCAACATGCGGCCCCATGGCTGCCACAGCAGATAAGAGTCAGAAGTGACACCTGAGAACTCTGCTCACAGCCTGGTGGCTGGAGGCACTCACGTGACAGTGTCTGCCTGCATGAGGTCTGGGGAGGAGACTCTTCCATATGTCAGCAAGGAGTGGAGAAGAGAACAAGTCACTAgagacgattaaATGGACAGCAtgcgtctcTCTGCCATCATTGCGACGTGCTCAGTCTGACTGCCGTATAg
seq27780	TACTTAGCCCCACCCTAATGGATGAGGAGGCACAGACATCCCCCACCTCTCTCTGCTACGCCTTAGGCTTCTCTAATTCCAGGAATCTAAGTCAGTATTTGTGGAATCATATGACCTGCCATCCTCATCTTTATCACCGTCATCATCATGGTGAGATGTCGTCAGCTCTTGCTTCATGCTGACGCAAGTGATTTATAGGC	TTGGTC	GACCAA	GGAAAAGGCCTCCACGGCCATACTTAGCCCCACCCTAATGGATGAGGAGGCACAGACATCCCCCACCTCTCTCTGCTACGCCTTAGGCTTCTCTAATTCCAGGAATCTAAGTCAGTATTTGTGGAATCATATGACCTGCCATCCTCATCTTTATCACCGTCATCATCATGGTGAGATGTCGTCAGCTCTTGCTTCATGCTGACGCAAGTGATTTATAGGCCACTAgagacgattaaATGGACAGCAtgcgtctcTCTGCCATCAGACCAACGTGCTCAGTCTGACTGCCGTATAg
seq18857	TGCTGTGACAGTCGTTTGAGCTGTGACTCATGCAGGGCTCAGACCGCGCCTGGTCTTATCTCTGCTTCTGCCATTGCCGACATCAGCGTGAGTTGTTATAGAGGCTTCCCCTGTGGGCTTGAGTTTCTGTTTTTCTAAAATGAGGCTGCGGAGTGAGATCCCTTCCAGCTCTCCCGCTCTCCTGATTTCCTGTCCCGTGG	GCTGTT	AACAGC	GGAAAAGGCCTCCACGGCCATGCTGTGACAGTCGTTTGAGCTGTGACTCATGCAGGGCTCAGACCGCGCCTGGTCTTATCTCTGCTTCTGCCATTGCCGACATCAGCGTGAGTTGTTATAGAGGCTTCCCCTGTGGGCTTGAGTTTCTGTTTTTCTAAAATGAGGCTGCGGAGTGAGATCCCTTCCAGCTCTCCCGCTCTCCTGATTTCCTGTCCCGTGGCACTAgagacgattaaATGGACAGCAtgcgtctcTCTGCCATCAAACAGCCGTGCTCAGTCTGACTGCCGTATAg
seq14587	GGTGGTTTTTGAGTTGCATATGCATCTGAGAGTCCAGATAGTCTCTGAATGTAAAGAAAGCTTGGTCTTGTCTGGGCTTGTCTGGGCTTGCCCCCTGAGCGGATGAGACACACCCCGTCTCAGCCTATTTGAATAACGGCAAAGTGTTAAGCCAATTCTCAGGGAGGAAACAATCTTGCAAATACAATATCATCTTGGGG	TAGTCC	GGACTA	GGAAAAGGCCTCCACGGCCAGGTGGTTTTTGAGTTGCATATGCATCTGAGAGTCCAGATAGTCTCTGAATGTAAAGAAAGCTTGGTCTTGTCTGGGCTTGTCTGGGCTTGCCCCCTGAGCGGATGAGACACACCCCGTCTCAGCCTATTTGAATAACGGCAAAGTGTTAAGCCAATTCTCAGGGAGGAAACAATCTTGCAAATACAATATCATCTTGGGGCACTAgagacgattaaATGGACAGCAtgcgtctcTCTGCCATCAGGACTACGTGCTCAGTCTGACTGCCGTATAg
seq15616	GCTGAAGGGCCAGGTGCTCCGAGCCAGGCTCTGACAAGGGCTGTTGGCAGAAAAGGTTTTCTAAAATGGCTTCTATAGCAACCAAAGAGCGGAGAGAGGCAGCAGCCTGGCTCCTGGTTGGCTTAGGGATCGCGGGCTGTACGGAAGGCGGCAGCAGCTCTGCGCCTGCGCAGTGAGGGGAGCGTGCTAGAACAGGAGGG	CTCCAA	TTGGAG	GGAAAAGGCCTCCACGGCCAGCTGAAGGGCCAGGTGCTCCGAGCCAGGCTCTGACAAGGGCTGTTGGCAGAAAAGGTTTTCTAAAATGGCTTCTATAGCAACCAAAGAGCGGAGAGAGGCAGCAGCCTGGCTCCTGGTTGGCTTAGGGATCGCGGGCTGTACGGAAGGCGGCAGCAGCTCTGCGCCTGCGCAGTGAGGGGAGCGTGCTAGAACAGGAGGGCACTAgagacgattaaATGGACAGCAtgcgtctcTCTGCCATCATTGGAGCGTGCTCAGTCTGACTGCCGTATAg
seq12198	TGCCACTGCCCAGAGGCTCAAGTATCCGTAGTCAGAGTCAACAATGCTGCCTTGCAGAAATATGTGTCCAGTTTTTATCTTTCTAGAAACAGCCAAGGAGTACAGTTCCTCTGGACCTAGGGTGATAACAATTGAAATAGAGGCTAAAGACATTATCTATTCCTTGACACCGGAAACATGTCACAAGTGAACAATTTTCA	TGACAG	CTGTCA	GGAAAAGGCCTCCACGGCCATGCCACTGCCCAGAGGCTCAAGTATCCGTAGTCAGAGTCAACAATGCTGCCTTGCAGAAATATGTGTCCAGTTTTTATCTTTCTAGAAACAGCCAAGGAGTACAGTTCCTCTGGACCTAGGGTGATAACAATTGAAATAGAGGCTAAAGACATTATCTATTCCTTGACACCGGAAACATGTCACAAGTGAACAATTTTCACACTAgagacgattaaATGGACAGCAtgcgtctcTCTGCCATCACTGTCACGTGCTCAGTCTGACTGCCGTATAg
seq12392	AGATTGGGGCCCCTCCAGGCCTCCCTCTCCCCTGGCTTGGAAGTTCTGTGCCCGGCGATAAGGTCTGGGATGCAGCTCCCAACACAGCAGGAACCGGTCACCAGGCAGGGCTGGGTGGGCGTGGCCTGAGCTTCTAAGCGCATGACTGTCACCTCCTCCTGGCCTCTGCCTGGGCCCCCTTCCCACCCACAGGATGGCGA	AGAGGT	ACCTCT	GGAAAAGGCCTCCACGGCCAAGATTGGGGCCCCTCCAGGCCTCCCTCTCCCCTGGCTTGGAAGTTCTGTGCCCGGCGATAAGGTCTGGGATGCAGCTCCCAACACAGCAGGAACCGGTCACCAGGCAGGGCTGGGTGGGCGTGGCCTGAGCTTCTAAGCGCATGACTGTCACCTCCTCCTGGCCTCTGCCTGGGCCCCCTTCCCACCCACAGGATGGCGACACTAgagacgattaaATGGACAGCAtgcgtctcTCTGCCATCAACCTCTCGTGCTCAGTCTGACTGCCGTATAg
ENSG00000147454.256.1	GGTCACTCCCAGCTTATCCTACCATACCCACCACCTCTCTGAGAGATCTCGCTCCGTACATGCGGCTCTGGCCTGAGAGCAGATGGTTTCCGATATAGGACTGAACCCGCCCTCTCTCTAATCAACCAGAAAGGACCTGGCAAGTCAGTGGGAGATAAATATAGCTGAGCTCTCCTGGGAGGAGCCCCCAGGAGGGTTAA	CTATCC	GGATAG	GGAAAAGGCCTCCACGGCCAGGTCACTCCCAGCTTATCCTACCATACCCACCACCTCTCTGAGAGATCTCGCTCCGTACATGCGGCTCTGGCCTGAGAGCAGATGGTTTCCGATATAGGACTGAACCCGCCCTCTCTCTAATCAACCAGAAAGGACCTGGCAAGTCAGTGGGAGATAAATATAGCTGAGCTCTCCTGGGAGGAGCCCCCAGGAGGGTTAACACTAgagacgattaaATGGACAGCAtgcgtctcTCTGCCATCAGGATAGCGTGCTCAGTCTGACTGCCGTATAg
seq11242	TCTCTCTGAGCAGAGCCCGCAATGCGCCTGCTTGGGGCTCCCTGCAGCCTCTGGGGGAGGCAGGGCGGCCCAGAGCAGGCCTGTGCTGGAAAGGAACGCGAAGCCCTGTAACCAAGCCTGTACCTCTGCAGTGCTAGTCCCAAGGGGCCTCCGAGCTGTTTGTCACCATGTGATTGGCTCAGGAGAGGGGTGGAGAAATG	TTGAGG	CCTCAA	GGAAAAGGCCTCCACGGCCATCTCTCTGAGCAGAGCCCGCAATGCGCCTGCTTGGGGCTCCCTGCAGCCTCTGGGGGAGGCAGGGCGGCCCAGAGCAGGCCTGTGCTGGAAAGGAACGCGAAGCCCTGTAACCAAGCCTGTACCTCTGCAGTGCTAGTCCCAAGGGGCCTCCGAGCTGTTTGTCACCATGTGATTGGCTCAGGAGAGGGGTGGAGAAATGCACTAgagacgattaaATGGACAGCAtgcgtctcTCTGCCATCACCTCAACGTGCTCAGTCTGACTGCCGTATAg
seq14114	CTGGAGGGCCTCTTGTCACTGGACTAAGTGCTGGCTATAGAAAAAGACCCAACCCTACCTCAGAGGAGCTCCCAGTCCCAGTAAGGGAGACAGACAGGGACATGACTAACTGGAATATGTGTCAGATGATGACAAATGTGATAATGGGGACATAAATAAACTTGTGTGGGGAGCAGATAAAAGCCGCCTGGAGGACCACG	GCGATA	TATCGC	GGAAAAGGCCTCCACGGCCACTGGAGGGCCTCTTGTCACTGGACTAAGTGCTGGCTATAGAAAAAGACCCAACCCTACCTCAGAGGAGCTCCCAGTCCCAGTAAGGGAGACAGACAGGGACATGACTAACTGGAATATGTGTCAGATGATGACAAATGTGATAATGGGGACATAAATAAACTTGTGTGGGGAGCAGATAAAAGCCGCCTGGAGGACCACGCACTAgagacgattaaATGGACAGCAtgcgtctcTCTGCCATCATATCGCCGTGCTCAGTCTGACTGCCGTATAg
seq6733	AGGCTGTGAGAAACATCTTGCCTACCCACCTGACCACAAGGCAGACAAAGGCCCAACGGAAGAAACATTCTTATCATACCCTACTCGGCAAAGGCCCAACGGAAGAAACATTCTTATCATACCCTACTCGGCAAAGGCTCAACTAAAGAAACATCTCTATCATATTCTGTTGGGAGAAAGTGCAAAGAAACACCACGTTC	TGTGTC	GACACA	GGAAAAGGCCTCCACGGCCAAGGCTGTGAGAAACATCTTGCCTACCCACCTGACCACAAGGCAGACAAAGGCCCAACGGAAGAAACATTCTTATCATACCCTACTCGGCAAAGGCCCAACGGAAGAAACATTCTTATCATACCCTACTCGGCAAAGGCTCAACTAAAGAAACATCTCTATCATATTCTGTTGGGAGAAAGTGCAAAGAAACACCACGTTCCACTAgagacgattaaATGGACAGCAtgcgtctcTCTGCCATCAGACACACGTGCTCAGTCTGACTGCCGTATAg
seq13844	CAGTGCCTACTCAACACTTTTGGCAGTGTGAATGCGACAGACGTCCACTTCCAACACGCTTACTGATTAGCTGGACAGAAAGATTTATTACTCTGTACACAGCAGGATGTGCTGAGAACTGATAGAGGAGCAAAGAAAGCCAGAAACAGCACAAGAGACATGTGAGGACACTCCCAGTGACAAAGCTACTTTGTGCGGTG	GAAGTC	GACTTC	GGAAAAGGCCTCCACGGCCACAGTGCCTACTCAACACTTTTGGCAGTGTGAATGCGACAGACGTCCACTTCCAACACGCTTACTGATTAGCTGGACAGAAAGATTTATTACTCTGTACACAGCAGGATGTGCTGAGAACTGATAGAGGAGCAAAGAAAGCCAGAAACAGCACAAGAGACATGTGAGGACACTCCCAGTGACAAAGCTACTTTGTGCGGTGCACTAgagacgattaaATGGACAGCAtgcgtctcTCTGCCATCAGACTTCCGTGCTCAGTCTGACTGCCGTATAg
seq5414	GGGGCTGCCTGCACTGGGCACCAACCCCGCAGATGGCCAGGCCCAGACCACGTGACTGCCTGCTGGGCTCCACCCCCAACCGCAGCCCAGCCAAGGCAGAGAGGTGGCTGCACTTCCGCCGATCAGAGGTCCAGATAGAGCTCCGTCTGCTTGCCTTGGAGTTGTTAGAAAATTATCTTTGGGGCTAGGCATGGTGGCTC	GAGTCA	TGACTC	GGAAAAGGCCTCCACGGCCAGGGGCTGCCTGCACTGGGCACCAACCCCGCAGATGGCCAGGCCCAGACCACGTGACTGCCTGCTGGGCTCCACCCCCAACCGCAGCCCAGCCAAGGCAGAGAGGTGGCTGCACTTCCGCCGATCAGAGGTCCAGATAGAGCTCCGTCTGCTTGCCTTGGAGTTGTTAGAAAATTATCTTTGGGGCTAGGCATGGTGGCTCCACTAgagacgattaaATGGACAGCAtgcgtctcTCTGCCATCATGACTCCGTGCTCAGTCTGACTGCCGTATAg
seq12501	AGGCACGGTGACCTTCTGCAGGGCTCTGCAGGCCAGGAGTGAGAGGCCTTAGGCTGACCTCACCAAGACCCACAGTGAAGACAGAGGAACGATGTGTGGGTGGGAGATTCTGGGGAGCCAAGCCGACCAGAAGGGAAACGCATGACTAAGTTCAGCGGGGCAGGCAGAGAGGAAGTGTGGGGGTGGAGGAGGCCGCAGAG	TCACGA	TCGTGA	GGAAAAGGCCTCCACGGCCAAGGCACGGTGACCTTCTGCAGGGCTCTGCAGGCCAGGAGTGAGAGGCCTTAGGCTGACCTCACCAAGACCCACAGTGAAGACAGAGGAACGATGTGTGGGTGGGAGATTCTGGGGAGCCAAGCCGACCAGAAGGGAAACGCATGACTAAGTTCAGCGGGGCAGGCAGAGAGGAAGTGTGGGGGTGGAGGAGGCCGCAGAGCACTAgagacgattaaATGGACAGCAtgcgtctcTCTGCCATCATCGTGACGTGCTCAGTCTGACTGCCGTATAg
ENSG00000006042.182.1	CCTGGTCCTGCCCCCTCGCTCCAGCCAGACCCACAGCAGTTCTGAGTGTTTGCTGACTTTCACTCCTCCAAGGAGGACGGGCTTTCGCTATGGTCTCTGTCCACGCCCACAGCTTAGAGAAAGCCTGATCAGTGTATACACAACCCCCTTCCTGGCTGGTGGCGCTGTCCTTGGAAAGCCATTTACTAGTCCATAAAAGG	GGACAT	ATGTCC	GGAAAAGGCCTCCACGGCCACCTGGTCCTGCCCCCTCGCTCCAGCCAGACCCACAGCAGTTCTGAGTGTTTGCTGACTTTCACTCCTCCAAGGAGGACGGGCTTTCGCTATGGTCTCTGTCCACGCCCACAGCTTAGAGAAAGCCTGATCAGTGTATACACAACCCCCTTCCTGGCTGGTGGCGCTGTCCTTGGAAAGCCATTTACTAGTCCATAAAAGGCACTAgagacgattaaATGGACAGCAtgcgtctcTCTGCCATCAATGTCCCGTGCTCAGTCTGACTGCCGTATAg
neg.4.1	ATAGATGGCAGATGGTGGAAGCCAGGTCTCTCTGTTGGAGTGGGAGGAAGCAGAGGAAGCAAGGGGAGAAGCTAAGATAAGCAAGGGGAGGAAGCTAGAATAATCCATGTGGTAATGAATTAGAGCCGGAGATATCAGGATGAAGTCATGTTTAGCTTCATATGTACGGATGGTTTCATATAGAAACACTGATAGTGGCG	CGTACT	AGTACG	GGAAAAGGCCTCCACGGCCAATAGATGGCAGATGGTGGAAGCCAGGTCTCTCTGTTGGAGTGGGAGGAAGCAGAGGAAGCAAGGGGAGAAGCTAAGATAAGCAAGGGGAGGAAGCTAGAATAATCCATGTGGTAATGAATTAGAGCCGGAGATATCAGGATGAAGTCATGTTTAGCTTCATATGTACGGATGGTTTCATATAGAAACACTGATAGTGGCGCACTAgagacgattaaATGGACAGCAtgcgtctcTCTGCCATCAAGTACGCGTGCTCAGTCTGACTGCCGTATAg
seq11434	TTTTACAGGCAGGCTAGAGACGACAGTGTCTGATTTGCATACCGTTCACAGATTGGTTCGAACAGGTATGACGTTTACATAGCGTGTGAGGAAGGCTGTTCGCCTCACCCTAATCTTATTATGCAAAAGAGCTTTCCAGATGATCGGTGCCATCTTCTCTGCTCTTTATTGTACACGTGGCTGACAAAGAGAAGGGAAGA	GTGTGA	TCACAC	GGAAAAGGCCTCCACGGCCATTTTACAGGCAGGCTAGAGACGACAGTGTCTGATTTGCATACCGTTCACAGATTGGTTCGAACAGGTATGACGTTTACATAGCGTGTGAGGAAGGCTGTTCGCCTCACCCTAATCTTATTATGCAAAAGAGCTTTCCAGATGATCGGTGCCATCTTCTCTGCTCTTTATTGTACACGTGGCTGACAAAGAGAAGGGAAGACACTAgagacgattaaATGGACAGCAtgcgtctcTCTGCCATCATCACACCGTGCTCAGTCTGACTGCCGTATAg
neg.45.1	CAAGGGTGGGCCCAATGACCTCACTCCAGGCCTCCAGTGCCCTCCCTCAGCCTGTCCACATGAGGGGCTGGAGGCAGCTGTGCAGAGATAATGAGGCCCTGGAGGGGAGGTGGTGACCAGGACTGCTGGAACCCAATGCCCCATGACTCATCTCCCTGTGCCTTAAGCCCTGAACTTGAATTTCAGTTCTTATTCAGCCT	CCTACA	TGTAGG	GGAAAAGGCCTCCACGGCCACAAGGGTGGGCCCAATGACCTCACTCCAGGCCTCCAGTGCCCTCCCTCAGCCTGTCCACATGAGGGGCTGGAGGCAGCTGTGCAGAGATAATGAGGCCCTGGAGGGGAGGTGGTGACCAGGACTGCTGGAACCCAATGCCCCATGACTCATCTCCCTGTGCCTTAAGCCCTGAACTTGAATTTCAGTTCTTATTCAGCCTCACTAgagacgattaaATGGACAGCAtgcgtctcTCTGCCATCATGTAGGCGTGCTCAGTCTGACTGCCGTATAg
seq15274	CGTTTTTCCGCAGTAACCGGATGACTCCTACGGGTCACCTCGCAAGCCCCGCCCCCTCCTCCCATGTGAGGTTCGCCTGCCTTTCCCCGCAAGCCTGAGGGCCACGCCTTGGCGGTGAGGTCGGAGCTCCGCAGTCTCCAATCAGAGCTCAGACCCCTCCTCTCCACCCAGGCCTCGCCCCGAGGTACTCTGGAAAATGT	GTGGTA	TACCAC	GGAAAAGGCCTCCACGGCCACGTTTTTCCGCAGTAACCGGATGACTCCTACGGGTCACCTCGCAAGCCCCGCCCCCTCCTCCCATGTGAGGTTCGCCTGCCTTTCCCCGCAAGCCTGAGGGCCACGCCTTGGCGGTGAGGTCGGAGCTCCGCAGTCTCCAATCAGAGCTCAGACCCCTCCTCTCCACCCAGGCCTCGCCCCGAGGTACTCTGGAAAATGTCACTAgagacgattaaATGGACAGCAtgcgtctcTCTGCCATCATACCACCGTGCTCAGTCTGACTGCCGTATAg
seq16271	GCGAGAAGACTGTGTAAAGGCATAGCAGGTGTGGGCCTTGTCCCCAAGGTTGGGATATTGGTGACAGAATGAAAAGTCAAGGACCTAGCCAGGCATGGTGACTCACGCTTGTAATCTCAATGACTCAGAAGGCTGAGGTGGGAGGATTGCTTGAAGCCAGAAATTTGAGACCAGCCTGGGCAACATAGATACGTATCTAA	ACGGAA	TTCCGT	GGAAAAGGCCTCCACGGCCAGCGAGAAGACTGTGTAAAGGCATAGCAGGTGTGGGCCTTGTCCCCAAGGTTGGGATATTGGTGACAGAATGAAAAGTCAAGGACCTAGCCAGGCATGGTGACTCACGCTTGTAATCTCAATGACTCAGAAGGCTGAGGTGGGAGGATTGCTTGAAGCCAGAAATTTGAGACCAGCCTGGGCAACATAGATACGTATCTAACACTAgagacgattaaATGGACAGCAtgcgtctcTCTGCCATCATTCCGTCGTGCTCAGTCTGACTGCCGTATAg
seq9092	AGGGCAGGGCTGGCAGGTGTTGAGCAATCAAGTGCTAAGGAGGTCAGTTAGGACAATGACTCGGGCAAGAAAGAAGGCAGAGGGCTAGGAGTGGGAAGGTGCTGAGTCAAAGTGGAGAAAAGTGCTTCAGCCAAGGCATCTGATAAGGATGTCTCTGAACGGAAGTACCTAGGCTAAGAATGCAGATGTGTCTATGAGGA	GGTACA	TGTACC	GGAAAAGGCCTCCACGGCCAAGGGCAGGGCTGGCAGGTGTTGAGCAATCAAGTGCTAAGGAGGTCAGTTAGGACAATGACTCGGGCAAGAAAGAAGGCAGAGGGCTAGGAGTGGGAAGGTGCTGAGTCAAAGTGGAGAAAAGTGCTTCAGCCAAGGCATCTGATAAGGATGTCTCTGAACGGAAGTACCTAGGCTAAGAATGCAGATGTGTCTATGAGGACACTAgagacgattaaATGGACAGCAtgcgtctcTCTGCCATCATGTACCCGTGCTCAGTCTGACTGCCGTATAg
seq23277	TTAGCATGCTAAAAGACACTCCCACCATGACAGCTGACAAATGCCATGGTAATATCAGGAAGTTACCCTATTTGGTCTAAAACGGGGAGGAACCCTCAGTTCCGGGAATTGCCTGCCCCTTTCCTGGAAAACTCATGAATAAGCCAACACTTGTTTAGCATATACTCAAGAAATAACTCTAAGTATCCTTAGTGGAGAAG	ACACTC	GAGTGT	GGAAAAGGCCTCCACGGCCATTAGCATGCTAAAAGACACTCCCACCATGACAGCTGACAAATGCCATGGTAATATCAGGAAGTTACCCTATTTGGTCTAAAACGGGGAGGAACCCTCAGTTCCGGGAATTGCCTGCCCCTTTCCTGGAAAACTCATGAATAAGCCAACACTTGTTTAGCATATACTCAAGAAATAACTCTAAGTATCCTTAGTGGAGAAGCACTAgagacgattaaATGGACAGCAtgcgtctcTCTGCCATCAGAGTGTCGTGCTCAGTCTGACTGCCGTATAg
seq196	TGCCACTCTGTCCTCAAGGGCCTCTGGGACATGCTGGGAAGGCAGGCCGTGAGCCAGATGTTGCAGAGCTGGGCCCTGAGACGCTGTCCCTTCAGTGACCTTTCCTGTCCAGGGCCCACAGCGGAAGCTGACATGTGTGCTGCCCCTCCCCTCCGCTCCCCTCCCCTCCCCACCCCATTCTACTCTATGGGCTTTGGTGG	TGGTCT	AGACCA	GGAAAAGGCCTCCACGGCCATGCCACTCTGTCCTCAAGGGCCTCTGGGACATGCTGGGAAGGCAGGCCGTGAGCCAGATGTTGCAGAGCTGGGCCCTGAGACGCTGTCCCTTCAGTGACCTTTCCTGTCCAGGGCCCACAGCGGAAGCTGACATGTGTGCTGCCCCTCCCCTCCGCTCCCCTCCCCTCCCCACCCCATTCTACTCTATGGGCTTTGGTGGCACTAgagacgattaaATGGACAGCAtgcgtctcTCTGCCATCAAGACCACGTGCTCAGTCTGACTGCCGTATAg
seq12420	AACAAGGTGGCAGGACTCAAGACAGCCCACACGATCCCTGCCCCTGGGAAACAGCCATGTGTAACCCTCCCCTCGAGTGTGGGTGGAATGAGGAAGAGGGAGGTGTGTCTCTCCTGCGATTAGCTCACTCATCCATTGAGTTTGACGTCATCAAAATGCGAGATGATCCTGGATGGGCCCGACCTGATCAGGGAAGCCAG	ACCATC	GATGGT	GGAAAAGGCCTCCACGGCCAAACAAGGTGGCAGGACTCAAGACAGCCCACACGATCCCTGCCCCTGGGAAACAGCCATGTGTAACCCTCCCCTCGAGTGTGGGTGGAATGAGGAAGAGGGAGGTGTGTCTCTCCTGCGATTAGCTCACTCATCCATTGAGTTTGACGTCATCAAAATGCGAGATGATCCTGGATGGGCCCGACCTGATCAGGGAAGCCAGCACTAgagacgattaaATGGACAGCAtgcgtctcTCTGCCATCAGATGGTCGTGCTCAGTCTGACTGCCGTATAg
seq7682	AATAAGAAGCACGACAGTCTTTTCCCTCAGCAGTCAATGACTGAGTCAGCATTTTGAGGCAGCGCCGCCTCTCAGGCTCCAGGACACAGGACGCCTTGAGACTACATTTCCCACAGGCCACAGCCCAGCCTCCCGTCTTCTAACAGTCTTCCTAGAAAGGTGCGCATGTTCCGACCATTAGCACACGGCTGGTGCGCTCG	CTCTGA	TCAGAG	GGAAAAGGCCTCCACGGCCAAATAAGAAGCACGACAGTCTTTTCCCTCAGCAGTCAATGACTGAGTCAGCATTTTGAGGCAGCGCCGCCTCTCAGGCTCCAGGACACAGGACGCCTTGAGACTACATTTCCCACAGGCCACAGCCCAGCCTCCCGTCTTCTAACAGTCTTCCTAGAAAGGTGCGCATGTTCCGACCATTAGCACACGGCTGGTGCGCTCGCACTAgagacgattaaATGGACAGCAtgcgtctcTCTGCCATCATCAGAGCGTGCTCAGTCTGACTGCCGTATAg
seq24535	TCTGAGTTATACCAGAGGTTCGTCGTTTGGGAAAATACGGTTATTTTAACCTAGATGCAAATCCTATCTGGGTTACTCTGCAGTTTCAGCATTGAGAGACTTCTTCATGACAGAAAAGTGGTTTCCTTTTTCTTATCAGCAACATACACTCAGGCCATTTTCCCCGGAAGAATCCAGCTTATCTTACTACTACAACATAT	GTAGCA	TGCTAC	GGAAAAGGCCTCCACGGCCATCTGAGTTATACCAGAGGTTCGTCGTTTGGGAAAATACGGTTATTTTAACCTAGATGCAAATCCTATCTGGGTTACTCTGCAGTTTCAGCATTGAGAGACTTCTTCATGACAGAAAAGTGGTTTCCTTTTTCTTATCAGCAACATACACTCAGGCCATTTTCCCCGGAAGAATCCAGCTTATCTTACTACTACAACATATCACTAgagacgattaaATGGACAGCAtgcgtctcTCTGCCATCATGCTACCGTGCTCAGTCTGACTGCCGTATAg
seq25950	CTTATCAGGGTCGCGCTATGAGTTCCAGGCTGGCTCCTAATTCCGCAGCCTCCTCGCAGCTGGGGAGCAGTGTGCCCACTTTTATCTCAGCTCCTGGCTTCTACAGAGGACGAGATGGGGAGGGCGTAGGGCGAGGAAGGAGGAGATAAAGCGGTTTGGTGCATGGATGAGTCAGAGCCCGGGCACTCCCACCCATGGCT	TTGCGA	TCGCAA	GGAAAAGGCCTCCACGGCCACTTATCAGGGTCGCGCTATGAGTTCCAGGCTGGCTCCTAATTCCGCAGCCTCCTCGCAGCTGGGGAGCAGTGTGCCCACTTTTATCTCAGCTCCTGGCTTCTACAGAGGACGAGATGGGGAGGGCGTAGGGCGAGGAAGGAGGAGATAAAGCGGTTTGGTGCATGGATGAGTCAGAGCCCGGGCACTCCCACCCATGGCTCACTAgagacgattaaATGGACAGCAtgcgtctcTCTGCCATCATCGCAACGTGCTCAGTCTGACTGCCGTATAg
controlhigh_41_3	TGTGTGACAATATCAAAGGCTCATGCTAGAATGCAAAGGTGTTATGACGACAGTGGCAGTGACTAGATCCTATAGTCATTTTTATATTTACAGTTGTCTTCATGTAATAACAACTACTGCTCTCCAGGCGCCATCTGGCCTTATCTGTCTCTCCAGACTCAACTTGAGCCTATCACTGTCTTCCCTGGGCTCTGCTCTTT	TCCTCT	AGAGGA	GGAAAAGGCCTCCACGGCCATGTGTGACAATATCAAAGGCTCATGCTAGAATGCAAAGGTGTTATGACGACAGTGGCAGTGACTAGATCCTATAGTCATTTTTATATTTACAGTTGTCTTCATGTAATAACAACTACTGCTCTCCAGGCGCCATCTGGCCTTATCTGTCTCTCCAGACTCAACTTGAGCCTATCACTGTCTTCCCTGGGCTCTGCTCTTTCACTAgagacgattaaATGGACAGCAtgcgtctcTCTGCCATCAAGAGGACGTGCTCAGTCTGACTGCCGTATAg
neg.39.1	AAATATGGTGTGGGGAGGGCCAGGGTCAAGGAAGTTGGGGAAAAGGCTGGAACAAACTGTGACGAAGGAGTTTAAACCTTATCTAGGGGCCAAACGGAAACCACTGGACATTCTTTAGCCCAGGGAGAACATATCCAGATAAGACACAAGTGGACTTCTGCACCAACTAAGAGGGGGCCTTGCAAAATTAAGAATGGGTC	CATCGT	ACGATG	GGAAAAGGCCTCCACGGCCAAAATATGGTGTGGGGAGGGCCAGGGTCAAGGAAGTTGGGGAAAAGGCTGGAACAAACTGTGACGAAGGAGTTTAAACCTTATCTAGGGGCCAAACGGAAACCACTGGACATTCTTTAGCCCAGGGAGAACATATCCAGATAAGACACAAGTGGACTTCTGCACCAACTAAGAGGGGGCCTTGCAAAATTAAGAATGGGTCCACTAgagacgattaaATGGACAGCAtgcgtctcTCTGCCATCAACGATGCGTGCTCAGTCTGACTGCCGTATAg
seq21471	GACACGCCTGGTCAAACCAATCCCCTGGGCCCTATGCAAATCAGACACCGCCTCCTCGAGCCTCCCAGTATAACTGACTGTTTTCCACCATATGTGGCAGTTAGACCTCCCTCTGTAGAGGGAGCTGTTCTCTTCTTTCTTGCCTATTAAACTCTCTGCTCCTTAATCCACTCCACGAGTGTGTCCATGTTGCTAATTTT	GAGAAG	CTTCTC	GGAAAAGGCCTCCACGGCCAGACACGCCTGGTCAAACCAATCCCCTGGGCCCTATGCAAATCAGACACCGCCTCCTCGAGCCTCCCAGTATAACTGACTGTTTTCCACCATATGTGGCAGTTAGACCTCCCTCTGTAGAGGGAGCTGTTCTCTTCTTTCTTGCCTATTAAACTCTCTGCTCCTTAATCCACTCCACGAGTGTGTCCATGTTGCTAATTTTCACTAgagacgattaaATGGACAGCAtgcgtctcTCTGCCATCACTTCTCCGTGCTCAGTCTGACTGCCGTATAg
seq18754	CCTGACCCCACCCCACACTGTTCCTGAACCAAGCCTTTAAAGGCATGATTTAGAAATGGTGCACGTCACTTCCACTCAGGTCCTATTGGTCAGCATGCAGTCATATGGCACATCTAGTTGCAAGGGAAGTTGGGAAATGTAGTCTTTAGCCAGGCAGGCATGTGCCCAGTTACAATCCTGTTTCTATGAAAGCAGAGAAC	GACAGT	ACTGTC	GGAAAAGGCCTCCACGGCCACCTGACCCCACCCCACACTGTTCCTGAACCAAGCCTTTAAAGGCATGATTTAGAAATGGTGCACGTCACTTCCACTCAGGTCCTATTGGTCAGCATGCAGTCATATGGCACATCTAGTTGCAAGGGAAGTTGGGAAATGTAGTCTTTAGCCAGGCAGGCATGTGCCCAGTTACAATCCTGTTTCTATGAAAGCAGAGAACCACTAgagacgattaaATGGACAGCAtgcgtctcTCTGCCATCAACTGTCCGTGCTCAGTCTGACTGCCGTATAg
seq20515	TCATGCCCTTGGATAGCCCCCACCTACACTGGCTCTAGGCTTGGCCACATGACTTGCTTTGGCCAATGGGACCCTGGTAAACATAAAGCAAACAGAGGCTAGATAAGCACTTGCCCACTGGGGCTTATCTTCTTGGAACTGTCTCTCAGAAGCTTGCTGCCATGTTATAAAGAAGCTCAGATGGATCACTGGATGATGAG	CTGCTA	TAGCAG	GGAAAAGGCCTCCACGGCCATCATGCCCTTGGATAGCCCCCACCTACACTGGCTCTAGGCTTGGCCACATGACTTGCTTTGGCCAATGGGACCCTGGTAAACATAAAGCAAACAGAGGCTAGATAAGCACTTGCCCACTGGGGCTTATCTTCTTGGAACTGTCTCTCAGAAGCTTGCTGCCATGTTATAAAGAAGCTCAGATGGATCACTGGATGATGAGCACTAgagacgattaaATGGACAGCAtgcgtctcTCTGCCATCATAGCAGCGTGCTCAGTCTGACTGCCGTATAg
seq1918	GGAGCCCTGAGTCACTGCATTTGGTGGAGTCCACTGAGTGTGCGGTGTAGATAAAGACACCCACGAGCGCACTCCACAGCCCTCACCCAGGAGAGCAGGCCCACTGGGGCCAGGCGGTGACTCAGAATGCAGCCACGTAGATAACCGCTGACTCAGTTATAAATTCCTTAGCTCCCTCCGCAGGCCTGGGTTTGAGGGAC	CTGACT	AGTCAG	GGAAAAGGCCTCCACGGCCAGGAGCCCTGAGTCACTGCATTTGGTGGAGTCCACTGAGTGTGCGGTGTAGATAAAGACACCCACGAGCGCACTCCACAGCCCTCACCCAGGAGAGCAGGCCCACTGGGGCCAGGCGGTGACTCAGAATGCAGCCACGTAGATAACCGCTGACTCAGTTATAAATTCCTTAGCTCCCTCCGCAGGCCTGGGTTTGAGGGACCACTAgagacgattaaATGGACAGCAtgcgtctcTCTGCCATCAAGTCAGCGTGCTCAGTCTGACTGCCGTATAg
seq28849	TGTTCACGTGAGCTTCTACCCCTAGCCACATGCATTTAAGGTTGCTCTGTGTCTTTCTATGGTCTGATAGCTCCTTTCTTTTTCCTGCTGAGTCATGTTCCGCTGTGTGGAATTGACCTGCCTCCCTTGGATTGTTTCTGTGCCTTCCCCGGAGCTTCCTCTCACCCCAGCCCCAGCTCCACCCACAAATGCGGCATTTC	AGTCCA	TGGACT	GGAAAAGGCCTCCACGGCCATGTTCACGTGAGCTTCTACCCCTAGCCACATGCATTTAAGGTTGCTCTGTGTCTTTCTATGGTCTGATAGCTCCTTTCTTTTTCCTGCTGAGTCATGTTCCGCTGTGTGGAATTGACCTGCCTCCCTTGGATTGTTTCTGTGCCTTCCCCGGAGCTTCCTCTCACCCCAGCCCCAGCTCCACCCACAAATGCGGCATTTCCACTAgagacgattaaATGGACAGCAtgcgtctcTCTGCCATCATGGACTCGTGCTCAGTCTGACTGCCGTATAg
seq15062	CAGGGAACCTTCTTCATATCCCACAAGCAAAGGAGAGCACCTTTGGCTCAGGTTTCCTGCCAAAGTAATGAGGCTAACTCTGATTGGGCCAACAGAGGGCACGTGTTCATGCAAGAGCCAATCACTGTGATCGGAGGGACAGAAGGAAAAACCATAATGGCCAGATTGGCTGAGCCAAGTCACATGTTCCTCAAATAGTA	CTGAGA	TCTCAG	GGAAAAGGCCTCCACGGCCACAGGGAACCTTCTTCATATCCCACAAGCAAAGGAGAGCACCTTTGGCTCAGGTTTCCTGCCAAAGTAATGAGGCTAACTCTGATTGGGCCAACAGAGGGCACGTGTTCATGCAAGAGCCAATCACTGTGATCGGAGGGACAGAAGGAAAAACCATAATGGCCAGATTGGCTGAGCCAAGTCACATGTTCCTCAAATAGTACACTAgagacgattaaATGGACAGCAtgcgtctcTCTGCCATCATCTCAGCGTGCTCAGTCTGACTGCCGTATAg
seq23172	GGTAAGAGAAATGTGGTGAACTGCAGAGCTGATGACAGTTTGTTGGAAGTCACTGCTGTGTGTATAAAGAAAAGGAGGTGTGGCTTGTCAAAGGGCTCCTCTCACATTTCTTGATAAGTTCAATAGGTGGGAGAGTCAAGCCACTGACGTTGAAATACAAGTAAAGAATGATTCAACCCTCTTTCGTAATCCCCGTCCTC	ACAGCT	AGCTGT	GGAAAAGGCCTCCACGGCCAGGTAAGAGAAATGTGGTGAACTGCAGAGCTGATGACAGTTTGTTGGAAGTCACTGCTGTGTGTATAAAGAAAAGGAGGTGTGGCTTGTCAAAGGGCTCCTCTCACATTTCTTGATAAGTTCAATAGGTGGGAGAGTCAAGCCACTGACGTTGAAATACAAGTAAAGAATGATTCAACCCTCTTTCGTAATCCCCGTCCTCCACTAgagacgattaaATGGACAGCAtgcgtctcTCTGCCATCAAGCTGTCGTGCTCAGTCTGACTGCCGTATAg
seq3715	TTTACAGAGTAGAAGAATGTTGAGATGAATTGCAAATGAAAGTGAAACTGGTTTTTCCACTGGGAGGAAGTCTGTTCCTAACAAGATATAATTTGCATGACTGTCAGTTACAACTTAGCAAGAATCGCAAATAGCTCAAACCCAGGAAAGGGCTGGAATCTGATAACTTGATAACCAGAAGGGTGTGCTGAAAATTACTG	GGTAAG	CTTACC	GGAAAAGGCCTCCACGGCCATTTACAGAGTAGAAGAATGTTGAGATGAATTGCAAATGAAAGTGAAACTGGTTTTTCCACTGGGAGGAAGTCTGTTCCTAACAAGATATAATTTGCATGACTGTCAGTTACAACTTAGCAAGAATCGCAAATAGCTCAAACCCAGGAAAGGGCTGGAATCTGATAACTTGATAACCAGAAGGGTGTGCTGAAAATTACTGCACTAgagacgattaaATGGACAGCAtgcgtctcTCTGCCATCACTTACCCGTGCTCAGTCTGACTGCCGTATAg
ENSG00000147454.256.1	GGTCACTCCCAGCTTATCCTACCATACCCACCACCTCTCTGAGAGATCTCGCTCCGTACATGCGGCTCTGGCCTGAGAGCAGATGGTTTCCGATATAGGACTGAACCCGCCCTCTCTCTAATCAACCAGAAAGGACCTGGCAAGTCAGTGGGAGATAAATATAGCTGAGCTCTCCTGGGAGGAGCCCCCAGGAGGGTTAA	CAGCTT	AAGCTG	GGAAAAGGCCTCCACGGCCAGGTCACTCCCAGCTTATCCTACCATACCCACCACCTCTCTGAGAGATCTCGCTCCGTACATGCGGCTCTGGCCTGAGAGCAGATGGTTTCCGATATAGGACTGAACCCGCCCTCTCTCTAATCAACCAGAAAGGACCTGGCAAGTCAGTGGGAGATAAATATAGCTGAGCTCTCCTGGGAGGAGCCCCCAGGAGGGTTAACACTAgagacgattaaATGGACAGCAtgcgtctcTCTGCCATCAAAGCTGCGTGCTCAGTCTGACTGCCGTATAg
seq21137	ACCAAAAGCTCGCTCTGCCTTCTTACCTACACGCTTCTTACAAATGTATGCTTTTCTGAGATAACAGTGAGCTGCCAATTTTCTTACATGGGGTGGAGCAAGCTGGAGGTGGATAGGGCAAGCTTTCATTGGTGGTGGTAGAGGCAAGTACATGAAAGAAGTATTCCCATTCCCTATTTGATTACCATCTCTGCGTGCGT	AGCACA	TGTGCT	GGAAAAGGCCTCCACGGCCAACCAAAAGCTCGCTCTGCCTTCTTACCTACACGCTTCTTACAAATGTATGCTTTTCTGAGATAACAGTGAGCTGCCAATTTTCTTACATGGGGTGGAGCAAGCTGGAGGTGGATAGGGCAAGCTTTCATTGGTGGTGGTAGAGGCAAGTACATGAAAGAAGTATTCCCATTCCCTATTTGATTACCATCTCTGCGTGCGTCACTAgagacgattaaATGGACAGCAtgcgtctcTCTGCCATCATGTGCTCGTGCTCAGTCTGACTGCCGTATAg
seq13169	ATTGAACTGTGGCTGGATCTTGGCCTAAAGGTCCCACTGTCAGCAAATCCGTGTCCACATGCCTAAGAATGAATTCATCATCTTCTAGCCCTAAACCGGCTCCTCCTCCTGACTTCCCTATTTCTATTAATAGCACCGCCACCCTCCAAACCTCCGAGTCATCTTCAGCCGCTCCCCACACTGGGCGGGGTGCCTGATCT	AACCTC	GAGGTT	GGAAAAGGCCTCCACGGCCAATTGAACTGTGGCTGGATCTTGGCCTAAAGGTCCCACTGTCAGCAAATCCGTGTCCACATGCCTAAGAATGAATTCATCATCTTCTAGCCCTAAACCGGCTCCTCCTCCTGACTTCCCTATTTCTATTAATAGCACCGCCACCCTCCAAACCTCCGAGTCATCTTCAGCCGCTCCCCACACTGGGCGGGGTGCCTGATCTCACTAgagacgattaaATGGACAGCAtgcgtctcTCTGCCATCAGAGGTTCGTGCTCAGTCTGACTGCCGTATAg
ENSG00000143226.149.1	GCTGGTTTCTAGGAAATTTCTCCTTGCTGAGAATAGCTTTATCTGGCTACCCAGAAGGTTTAAGTCCCTTCCACAGAGTCAGTTCCTAGGAGTCACTCAGGATGTGGTCTTGGTGATTGGGCAGAATATATTGCTATAAAGTCTGAGAAAAGTTTTAGGAAAAGTGCTGGGCTCAGTGACTCATGCCTGTAATCCCAGCT	TAGCAG	CTGCTA	GGAAAAGGCCTCCACGGCCAGCTGGTTTCTAGGAAATTTCTCCTTGCTGAGAATAGCTTTATCTGGCTACCCAGAAGGTTTAAGTCCCTTCCACAGAGTCAGTTCCTAGGAGTCACTCAGGATGTGGTCTTGGTGATTGGGCAGAATATATTGCTATAAAGTCTGAGAAAAGTTTTAGGAAAAGTGCTGGGCTCAGTGACTCATGCCTGTAATCCCAGCTCACTAgagacgattaaATGGACAGCAtgcgtctcTCTGCCATCACTGCTACGTGCTCAGTCTGACTGCCGTATAg
seq34188	TTTCCCTGGAGGGCGGCCCCACTAGCCAGCGCCCCCAACCCGCTACCGGACTCCCTCACTATACCTGGGCCCCGCCCCAACTGTCCTCAGGGGCGGGGCCAGCCCTAGGGCAAGCTGGGGCAGGAAGTGGTTGCAATTACACACACTCCCGCCCCGCACTGGCTGCCACTGCCAGAGTGACAATGCTAACTCGGCCGGCC	TTCCAG	CTGGAA	GGAAAAGGCCTCCACGGCCATTTCCCTGGAGGGCGGCCCCACTAGCCAGCGCCCCCAACCCGCTACCGGACTCCCTCACTATACCTGGGCCCCGCCCCAACTGTCCTCAGGGGCGGGGCCAGCCCTAGGGCAAGCTGGGGCAGGAAGTGGTTGCAATTACACACACTCCCGCCCCGCACTGGCTGCCACTGCCAGAGTGACAATGCTAACTCGGCCGGCCCACTAgagacgattaaATGGACAGCAtgcgtctcTCTGCCATCACTGGAACGTGCTCAGTCTGACTGCCGTATAg
seq8913	TCAGGAGGCCTTGCAAGCTTCCATTCCCACCCTTAGAACCCTCTCATGTCATGAGGGCAAGCGCAGTTCTCTACTGGAAGATGAGAGACCGCGTAGAGCAGAGACAGGTGGTCTAAGCTGATAACAGCCTGTACCAGGCAGCCCTCCACCCACGTGGCAAGTGGCTGCAGCCACAGGAGCTGAGTCAGCCCGGCTGAGAC	TACAGG	CCTGTA	GGAAAAGGCCTCCACGGCCATCAGGAGGCCTTGCAAGCTTCCATTCCCACCCTTAGAACCCTCTCATGTCATGAGGGCAAGCGCAGTTCTCTACTGGAAGATGAGAGACCGCGTAGAGCAGAGACAGGTGGTCTAAGCTGATAACAGCCTGTACCAGGCAGCCCTCCACCCACGTGGCAAGTGGCTGCAGCCACAGGAGCTGAGTCAGCCCGGCTGAGACCACTAgagacgattaaATGGACAGCAtgcgtctcTCTGCCATCACCTGTACGTGCTCAGTCTGACTGCCGTATAg
range_39_6	TCTCATTGCCCTAATTGTTCAGCCATCACCCCGCAACAGCTCCCAGCCCCCTGCAATATGACTCATCTGAGCTCGAAGTTCTGTCTGCTCTATCTCACGCACTCAGGATGTTAAAGCTGTAGGCTCCTCCCTCTCTGGGTTTCATAGCTCTCTAAGCTTATTTTTATTATACGCTTCCTGGTAGAAAGATCATTTTCCGT	CTTCTC	GAGAAG	GGAAAAGGCCTCCACGGCCATCTCATTGCCCTAATTGTTCAGCCATCACCCCGCAACAGCTCCCAGCCCCCTGCAATATGACTCATCTGAGCTCGAAGTTCTGTCTGCTCTATCTCACGCACTCAGGATGTTAAAGCTGTAGGCTCCTCCCTCTCTGGGTTTCATAGCTCTCTAAGCTTATTTTTATTATACGCTTCCTGGTAGAAAGATCATTTTCCGTCACTAgagacgattaaATGGACAGCAtgcgtctcTCTGCCATCAGAGAAGCGTGCTCAGTCTGACTGCCGTATAg
seq12904	TTGTCTCCTACTGTCCAGCAAGCAGTTTGCTGGGGCTGGCTCCGCCTCCCAGTTGCGGGGGTGAGTTCTGTGACTTAAACTTGCCCAATCAGTGTATTCCATCCCCCACCTCAAGCAAAGTGATTGGTTTAGGGCAGGACATGTGATCTAAGTGAGAGCCAAATTAGAGACCGCCCTGTGACTTTTCCAGCCTCCCAGAG	TTCCTC	GAGGAA	GGAAAAGGCCTCCACGGCCATTGTCTCCTACTGTCCAGCAAGCAGTTTGCTGGGGCTGGCTCCGCCTCCCAGTTGCGGGGGTGAGTTCTGTGACTTAAACTTGCCCAATCAGTGTATTCCATCCCCCACCTCAAGCAAAGTGATTGGTTTAGGGCAGGACATGTGATCTAAGTGAGAGCCAAATTAGAGACCGCCCTGTGACTTTTCCAGCCTCCCAGAGCACTAgagacgattaaATGGACAGCAtgcgtctcTCTGCCATCAGAGGAACGTGCTCAGTCTGACTGCCGTATAg
seq18076	GCAAAGCGCTGCTCACTGCCGCTTTCTTCACATGTGGTTTGATTGACGCAAATCAAGAGGCAAGCAAATGATTCATAACTGTCCAAGCACAGGGCTCACCCAGAAACGGCAGGAGCCCAGACTTGCTGATTCACCAAGAAACGGCTTTGTGTACCGGAGGCGCTGTTGGTCGGGACGCTATCATGTATGCACACGGAGCT	TCCTGA	TCAGGA	GGAAAAGGCCTCCACGGCCAGCAAAGCGCTGCTCACTGCCGCTTTCTTCACATGTGGTTTGATTGACGCAAATCAAGAGGCAAGCAAATGATTCATAACTGTCCAAGCACAGGGCTCACCCAGAAACGGCAGGAGCCCAGACTTGCTGATTCACCAAGAAACGGCTTTGTGTACCGGAGGCGCTGTTGGTCGGGACGCTATCATGTATGCACACGGAGCTCACTAgagacgattaaATGGACAGCAtgcgtctcTCTGCCATCATCAGGACGTGCTCAGTCTGACTGCCGTATAg
seq15368	CTGGAGCCATCGGAGGACGTAGGGAGGAGGGGCCCTAGGGCCGGGTGAAGTCTGCCGGTGACCCATGACGTCTCGAGGCTCTGTGCCTTTCCATTGGTCGGCTCCTCGAGGGGCGGGGCGGGACGCGTGGTGGGCGGAGCCGGTTGACCTCAGACCGTCCGTCTGTCTTTCCTCCTCCTCCAGGTTCCCCGAGGAAACCG	AGCAGT	ACTGCT	GGAAAAGGCCTCCACGGCCACTGGAGCCATCGGAGGACGTAGGGAGGAGGGGCCCTAGGGCCGGGTGAAGTCTGCCGGTGACCCATGACGTCTCGAGGCTCTGTGCCTTTCCATTGGTCGGCTCCTCGAGGGGCGGGGCGGGACGCGTGGTGGGCGGAGCCGGTTGACCTCAGACCGTCCGTCTGTCTTTCCTCCTCCTCCAGGTTCCCCGAGGAAACCGCACTAgagacgattaaATGGACAGCAtgcgtctcTCTGCCATCAACTGCTCGTGCTCAGTCTGACTGCCGTATAg
seq436	GAGTTGGTTAAATAAACATTATGTCTGCCTGTGTAATGTGACTCCCGTAGTACTTACTCTGTCGAGAATAAACAGACATCATGCACACTGAATCATATGAGACAGGTTCAGAAAACAGCTGAGTCACCGACCATTAGCCCTTTACTTCCTGTTCACAGTAACACAGTGGAAATTTCTACCTCACCACAACATCAGGCTTC	GCATGA	TCATGC	GGAAAAGGCCTCCACGGCCAGAGTTGGTTAAATAAACATTATGTCTGCCTGTGTAATGTGACTCCCGTAGTACTTACTCTGTCGAGAATAAACAGACATCATGCACACTGAATCATATGAGACAGGTTCAGAAAACAGCTGAGTCACCGACCATTAGCCCTTTACTTCCTGTTCACAGTAACACAGTGGAAATTTCTACCTCACCACAACATCAGGCTTCCACTAgagacgattaaATGGACAGCAtgcgtctcTCTGCCATCATCATGCCGTGCTCAGTCTGACTGCCGTATAg
seq15585	ATGTTAATATTTATGAACTCTGATCTGTAGTTGAAGTGAGATATAAATCCTCTAGCCAGGGTAAGGACAGCCAACAGGTCATTGCAAGCACTGGAAACATGAGCACACCCACCACCACTCCTAATTCACCCTCTGACAGATAACGACTGCAGGACACACCCCACCCCACCTCAGGTGTCCTGCTGCCCCAGGCTCATTCT	CTTCAG	CTGAAG	GGAAAAGGCCTCCACGGCCAATGTTAATATTTATGAACTCTGATCTGTAGTTGAAGTGAGATATAAATCCTCTAGCCAGGGTAAGGACAGCCAACAGGTCATTGCAAGCACTGGAAACATGAGCACACCCACCACCACTCCTAATTCACCCTCTGACAGATAACGACTGCAGGACACACCCCACCCCACCTCAGGTGTCCTGCTGCCCCAGGCTCATTCTCACTAgagacgattaaATGGACAGCAtgcgtctcTCTGCCATCACTGAAGCGTGCTCAGTCTGACTGCCGTATAg
seq3785	AAGAACTTGACTAGTTTCTTTTTAACCCACAGTTCTAACATTGCTTTCAGCTCTGTGTAGCAGTGATAAGAACAGCGTTGGCCTTCCAGTGTTTTTCCTTCCTTTTCCAAGCCATGTGTTACTTGATGTGACTCATTGTCTGGGCTTTGTCAAAGCGAGAGGCAGCGTCCTCAGGGTCCGTCTTTCTTATCTTTGTAACG	CGTCAT	ATGACG	GGAAAAGGCCTCCACGGCCAAAGAACTTGACTAGTTTCTTTTTAACCCACAGTTCTAACATTGCTTTCAGCTCTGTGTAGCAGTGATAAGAACAGCGTTGGCCTTCCAGTGTTTTTCCTTCCTTTTCCAAGCCATGTGTTACTTGATGTGACTCATTGTCTGGGCTTTGTCAAAGCGAGAGGCAGCGTCCTCAGGGTCCGTCTTTCTTATCTTTGTAACGCACTAgagacgattaaATGGACAGCAtgcgtctcTCTGCCATCAATGACGCGTGCTCAGTCTGACTGCCGTATAg
neg.39.1	AAATATGGTGTGGGGAGGGCCAGGGTCAAGGAAGTTGGGGAAAAGGCTGGAACAAACTGTGACGAAGGAGTTTAAACCTTATCTAGGGGCCAAACGGAAACCACTGGACATTCTTTAGCCCAGGGAGAACATATCCAGATAAGACACAAGTGGACTTCTGCACCAACTAAGAGGGGGCCTTGCAAAATTAAGAATGGGTC	GGAAGA	TCTTCC	GGAAAAGGCCTCCACGGCCAAAATATGGTGTGGGGAGGGCCAGGGTCAAGGAAGTTGGGGAAAAGGCTGGAACAAACTGTGACGAAGGAGTTTAAACCTTATCTAGGGGCCAAACGGAAACCACTGGACATTCTTTAGCCCAGGGAGAACATATCCAGATAAGACACAAGTGGACTTCTGCACCAACTAAGAGGGGGCCTTGCAAAATTAAGAATGGGTCCACTAgagacgattaaATGGACAGCAtgcgtctcTCTGCCATCATCTTCCCGTGCTCAGTCTGACTGCCGTATAg
seq11702	CCCTTTCTAGAATTTAGTAAACCAAACAAGAACTTTCCCTGACCTGAATACTGGGTTCAATTGTGCTGTGTTCATTATTACGCAGCATTTTACCCACGATTACTTCCTGTTCAAGTTCCTGTTTGTTGCTGTACTCTGAGACCCCACCTAGGTACTGGAGGCTCTTCAAGGGAAGAGGAAGACAAAACCTCCTTTCTGAA	CGAGTA	TACTCG	GGAAAAGGCCTCCACGGCCACCCTTTCTAGAATTTAGTAAACCAAACAAGAACTTTCCCTGACCTGAATACTGGGTTCAATTGTGCTGTGTTCATTATTACGCAGCATTTTACCCACGATTACTTCCTGTTCAAGTTCCTGTTTGTTGCTGTACTCTGAGACCCCACCTAGGTACTGGAGGCTCTTCAAGGGAAGAGGAAGACAAAACCTCCTTTCTGAACACTAgagacgattaaATGGACAGCAtgcgtctcTCTGCCATCATACTCGCGTGCTCAGTCTGACTGCCGTATAg
seq15660	CTTGGGCTTGCCAGAGGCCAGTCAGCTCCTCTTCTGAATCTGGATTAGAATCTTCTCGACCCTGGCAGGAAGAGCAGGAGGCCTGCGGTTGGAGGGCATTTCCTGTTTACTGCTGGTGTCAGTGTTGGTCTGAGAGGTCCACCCTTCTGTGGTTAAGTGAGCCCGGACATCTCCCACCCTCCCTTCAGGCCGACTCACAT	AGTGCT	AGCACT	GGAAAAGGCCTCCACGGCCACTTGGGCTTGCCAGAGGCCAGTCAGCTCCTCTTCTGAATCTGGATTAGAATCTTCTCGACCCTGGCAGGAAGAGCAGGAGGCCTGCGGTTGGAGGGCATTTCCTGTTTACTGCTGGTGTCAGTGTTGGTCTGAGAGGTCCACCCTTCTGTGGTTAAGTGAGCCCGGACATCTCCCACCCTCCCTTCAGGCCGACTCACATCACTAgagacgattaaATGGACAGCAtgcgtctcTCTGCCATCAAGCACTCGTGCTCAGTCTGACTGCCGTATAg
seq34358	CAGAGGAATGAAAGAGGCAAGTGAATACAGCACCTTCAACTGAAATATCCAGGTTCTTGCACTGGGACTGATTAGGACAGCTCGACCCACGGAGCATGAAGATAAGCAGGGTGGGGAAATGGCTCACTCAGGAGCGACACTCAGCCAAGGGAACGCCCAAACCCAGCCAAGGGAAGCAGTGAGTGATTGTGCAACCCCTG	AGTTCC	GGAACT	GGAAAAGGCCTCCACGGCCACAGAGGAATGAAAGAGGCAAGTGAATACAGCACCTTCAACTGAAATATCCAGGTTCTTGCACTGGGACTGATTAGGACAGCTCGACCCACGGAGCATGAAGATAAGCAGGGTGGGGAAATGGCTCACTCAGGAGCGACACTCAGCCAAGGGAACGCCCAAACCCAGCCAAGGGAAGCAGTGAGTGATTGTGCAACCCCTGCACTAgagacgattaaATGGACAGCAtgcgtctcTCTGCCATCAGGAACTCGTGCTCAGTCTGACTGCCGTATAg
seq8664	AAAAACAAAGTTCTCCAAAGTATGTTTACTGTGCCCCAGGTCACAACGCAATCATTATTAAACAGCAAACTGAGGCTAAAGTCCAAACTGCTATTTACCACAAAAAGATGCTGTTATCAAGTGAAGACATATGACTATACTACTTTATCTTTTAAACGCCACCCAGTTGACATAGGATAGGAAACACCTATTGGCTGAAT	TAGGCT	AGCCTA	GGAAAAGGCCTCCACGGCCAAAAAACAAAGTTCTCCAAAGTATGTTTACTGTGCCCCAGGTCACAACGCAATCATTATTAAACAGCAAACTGAGGCTAAAGTCCAAACTGCTATTTACCACAAAAAGATGCTGTTATCAAGTGAAGACATATGACTATACTACTTTATCTTTTAAACGCCACCCAGTTGACATAGGATAGGAAACACCTATTGGCTGAATCACTAgagacgattaaATGGACAGCAtgcgtctcTCTGCCATCAAGCCTACGTGCTCAGTCTGACTGCCGTATAg
seq23694	AGAAAAATATCTCCTTTACCTGCCTTGGTGAGCATCTTATCAGCAAGCACATTAACTCAAACAATAGCTACTCTTATCTGCAGAGGACAGGTTCAGGCTCATTAGTGAAGTGAACTGGCAGCCACTCCCCTCTACATAGCAACTGGAGCAAATATTGTTCCAGCCCGCCAAGTGACCAATGAGAACTGAGATAGTGCCGT	CTACCA	TGGTAG	GGAAAAGGCCTCCACGGCCAAGAAAAATATCTCCTTTACCTGCCTTGGTGAGCATCTTATCAGCAAGCACATTAACTCAAACAATAGCTACTCTTATCTGCAGAGGACAGGTTCAGGCTCATTAGTGAAGTGAACTGGCAGCCACTCCCCTCTACATAGCAACTGGAGCAAATATTGTTCCAGCCCGCCAAGTGACCAATGAGAACTGAGATAGTGCCGTCACTAgagacgattaaATGGACAGCAtgcgtctcTCTGCCATCATGGTAGCGTGCTCAGTCTGACTGCCGTATAg
seq15452	AGGCTAAAGGAGGCCGTTAAACAGAGCAGGAGATGGGACAGTCAGCACTGGGACGAGACATGGGGGCTGACTTGGAGACAGTGAGACCTGATAGGAAGACATCACGCAGGAGTCCTGTTGCATCACTGTGAGTCACTCTAGGAGGATTATGCAACATATGATGAGTGTACAATATTAGCCGGGCGTGGTGGCTCACGTCT	GGATCA	TGATCC	GGAAAAGGCCTCCACGGCCAAGGCTAAAGGAGGCCGTTAAACAGAGCAGGAGATGGGACAGTCAGCACTGGGACGAGACATGGGGGCTGACTTGGAGACAGTGAGACCTGATAGGAAGACATCACGCAGGAGTCCTGTTGCATCACTGTGAGTCACTCTAGGAGGATTATGCAACATATGATGAGTGTACAATATTAGCCGGGCGTGGTGGCTCACGTCTCACTAgagacgattaaATGGACAGCAtgcgtctcTCTGCCATCATGATCCCGTGCTCAGTCTGACTGCCGTATAg
seq20447	GTCTGTCTGAACCCAGCTCAACTTTTCTTTCTTATCACTTTTTAAAAGCATGTTATCTTTAAGAGCCAAATTAACTTTTCATGATATGGTTTCTCAGCAGCTGACACTTGGGCATTACAGGGCTGGACAGGAATGACTAAGCAGTTTTGTAAAATGACTATCCCCAGAGCTGCTGGCTTGCTGGTTTTGGTGTCAATCAT	CCATAG	CTATGG	GGAAAAGGCCTCCACGGCCAGTCTGTCTGAACCCAGCTCAACTTTTCTTTCTTATCACTTTTTAAAAGCATGTTATCTTTAAGAGCCAAATTAACTTTTCATGATATGGTTTCTCAGCAGCTGACACTTGGGCATTACAGGGCTGGACAGGAATGACTAAGCAGTTTTGTAAAATGACTATCCCCAGAGCTGCTGGCTTGCTGGTTTTGGTGTCAATCATCACTAgagacgattaaATGGACAGCAtgcgtctcTCTGCCATCACTATGGCGTGCTCAGTCTGACTGCCGTATAg
seq21098	CACAGGGAATTGACTTCTGCCAACAACCTGATTAAGCTTAGAAGCAGATTCTTGCTCAGAGCCTCCAGATAAGAGCCCAGCCCTGCTGACACCTTGAGTTTGGCGTTGTGTTACTTCATGCAGAGTCAAGCCAACCCCGCCCAGACTCTGACCTGCTGAACTGTGAGATAACACATGGGTGGTGTTCTGAGCTGCTAAAT	GTACGA	TCGTAC	GGAAAAGGCCTCCACGGCCACACAGGGAATTGACTTCTGCCAACAACCTGATTAAGCTTAGAAGCAGATTCTTGCTCAGAGCCTCCAGATAAGAGCCCAGCCCTGCTGACACCTTGAGTTTGGCGTTGTGTTACTTCATGCAGAGTCAAGCCAACCCCGCCCAGACTCTGACCTGCTGAACTGTGAGATAACACATGGGTGGTGTTCTGAGCTGCTAAATCACTAgagacgattaaATGGACAGCAtgcgtctcTCTGCCATCATCGTACCGTGCTCAGTCTGACTGCCGTATAg
seq2969	GAGCATGGGATGCTTGAGATAGTCTGGAGGGGAAGTGGTTATAAGTGATAAGTCCCAAGTAGGACGTGGCTGTGGATAGCTGAAGTAGAGGAGGGGTGAGGTTGTTGGAAATGGGGCCCCAAGGATCTGAGAGGCCAGTATGGCCAGGTCACCATCTGCGTGGTTGGTGATGTCATCAGGAGGTTGCAGAGGGCAAGGGG	CAGTAG	CTACTG	GGAAAAGGCCTCCACGGCCAGAGCATGGGATGCTTGAGATAGTCTGGAGGGGAAGTGGTTATAAGTGATAAGTCCCAAGTAGGACGTGGCTGTGGATAGCTGAAGTAGAGGAGGGGTGAGGTTGTTGGAAATGGGGCCCCAAGGATCTGAGAGGCCAGTATGGCCAGGTCACCATCTGCGTGGTTGGTGATGTCATCAGGAGGTTGCAGAGGGCAAGGGGCACTAgagacgattaaATGGACAGCAtgcgtctcTCTGCCATCACTACTGCGTGCTCAGTCTGACTGCCGTATAg
seq284	TGCACTAGAACCAATAGGAAGTGGGAAGCAGGGGGAGACATGTCTCCTCATTTAACATGTTTCCCTTCCTGAATGTGCCCCACCCCCTATACACACCCTGCTTATATCCCATTGGCCAGAACTTAGTCACATGCAACCGCTAGTGAGCTGCCTAAGAGGCTGGGTACTGCTATCTTTATTCTAGGAAGCCACGGAAAGCC	ATGCTC	GAGCAT	GGAAAAGGCCTCCACGGCCATGCACTAGAACCAATAGGAAGTGGGAAGCAGGGGGAGACATGTCTCCTCATTTAACATGTTTCCCTTCCTGAATGTGCCCCACCCCCTATACACACCCTGCTTATATCCCATTGGCCAGAACTTAGTCACATGCAACCGCTAGTGAGCTGCCTAAGAGGCTGGGTACTGCTATCTTTATTCTAGGAAGCCACGGAAAGCCCACTAgagacgattaaATGGACAGCAtgcgtctcTCTGCCATCAGAGCATCGTGCTCAGTCTGACTGCCGTATAg
seq18741	CAGCTGCTATAGCTTCTCCGTCACATCTACGTTCCAGGCAGTGGGGAGAGAGAAAGGGTCATTCCTCTTAAGGGCATGACTCAGAAGCAGTGCTATCACTTCTACTCAATCCCATTGGCTGGAGCTCAGTCATATGACCATGCCTAACTGCAAAGGAGGCCGGGAAATAGAATCACTATCTGCCGATTATGTTAGCATGT	GACTCT	AGAGTC	GGAAAAGGCCTCCACGGCCACAGCTGCTATAGCTTCTCCGTCACATCTACGTTCCAGGCAGTGGGGAGAGAGAAAGGGTCATTCCTCTTAAGGGCATGACTCAGAAGCAGTGCTATCACTTCTACTCAATCCCATTGGCTGGAGCTCAGTCATATGACCATGCCTAACTGCAAAGGAGGCCGGGAAATAGAATCACTATCTGCCGATTATGTTAGCATGTCACTAgagacgattaaATGGACAGCAtgcgtctcTCTGCCATCAAGAGTCCGTGCTCAGTCTGACTGCCGTATAg
seq28910	AAAAGGGGGACACAGAGACTCTCCGCGAGGCCAGAGTTCTCTGCTAGAGCGCTTCCTGCCTCACCGCTTGAATCCCACGCTACAGACAGGAAGAGGAGGGGCCAGACTCCTCCTCATTGCAAACTGCGGGAACTGCCGTAGCTCCACCCCAGTGCTCATTGCTCCGAGGGCGCAAGTCTGTTGGAGATTTTCTGGGCCCC	GGACTA	TAGTCC	GGAAAAGGCCTCCACGGCCAAAAAGGGGGACACAGAGACTCTCCGCGAGGCCAGAGTTCTCTGCTAGAGCGCTTCCTGCCTCACCGCTTGAATCCCACGCTACAGACAGGAAGAGGAGGGGCCAGACTCCTCCTCATTGCAAACTGCGGGAACTGCCGTAGCTCCACCCCAGTGCTCATTGCTCCGAGGGCGCAAGTCTGTTGGAGATTTTCTGGGCCCCCACTAgagacgattaaATGGACAGCAtgcgtctcTCTGCCATCATAGTCCCGTGCTCAGTCTGACTGCCGTATAg
controlhigh_16_6	GTGCATGTGTTGTGTCTGGTCAGTGGAGCCAGTCAAGTAGGTTGTATCTAGCTGTCCCACGGGGAGGCTGTCACCAGGAGGGGGTTGTATGAGCCAGATATCTGAACTGACCATATTGAGGAAATGGGAGGAGGCAGAGAACTGGAAACTGTAGACGGTGACTAAGCCCTGCTTCTGGTATGGGAAATTGCTTAAAGCTA	GCACAA	TTGTGC	GGAAAAGGCCTCCACGGCCAGTGCATGTGTTGTGTCTGGTCAGTGGAGCCAGTCAAGTAGGTTGTATCTAGCTGTCCCACGGGGAGGCTGTCACCAGGAGGGGGTTGTATGAGCCAGATATCTGAACTGACCATATTGAGGAAATGGGAGGAGGCAGAGAACTGGAAACTGTAGACGGTGACTAAGCCCTGCTTCTGGTATGGGAAATTGCTTAAAGCTACACTAgagacgattaaATGGACAGCAtgcgtctcTCTGCCATCATTGTGCCGTGCTCAGTCTGACTGCCGTATAg
seq24224	TTTAGGGAGACTGTAAGGGAAGGGTCCCCAGAGAACCTCCGACTGGTGTTTTGTGCAGATAAGGGAACTTGCACAAGGGACTTGCCTAAGCATGCCTGCTGCGGATTAAGAGCGCGCATGCGCACTGGGGGAATGGGATGGAGCCACCCGGGATTCTCGCCTTATACAAACAGGGAACCCAGCCTCCTTAGCTTTCATAT	GAACCA	TGGTTC	GGAAAAGGCCTCCACGGCCATTTAGGGAGACTGTAAGGGAAGGGTCCCCAGAGAACCTCCGACTGGTGTTTTGTGCAGATAAGGGAACTTGCACAAGGGACTTGCCTAAGCATGCCTGCTGCGGATTAAGAGCGCGCATGCGCACTGGGGGAATGGGATGGAGCCACCCGGGATTCTCGCCTTATACAAACAGGGAACCCAGCCTCCTTAGCTTTCATATCACTAgagacgattaaATGGACAGCAtgcgtctcTCTGCCATCATGGTTCCGTGCTCAGTCTGACTGCCGTATAg
seq4828	AGCGTGGCCTGCCCACTCCAGCCCCCAGAAAGCATTGGTGCTTCTGAGGAGGCTTGCTCGGCCCTCCCTCTCCCCTGGGCTGGGTGGGGCCAGTGGGACAGGAAGCCAGGGCGGGGCTGGAGGATGGGGCTCAGGGTGGCCTGGGCCTGAGCCAGGGATGAGGCGAAACCCAACCCTGGCCTGGCCCCGGGCCGCAGCCG	GTTGAG	CTCAAC	GGAAAAGGCCTCCACGGCCAAGCGTGGCCTGCCCACTCCAGCCCCCAGAAAGCATTGGTGCTTCTGAGGAGGCTTGCTCGGCCCTCCCTCTCCCCTGGGCTGGGTGGGGCCAGTGGGACAGGAAGCCAGGGCGGGGCTGGAGGATGGGGCTCAGGGTGGCCTGGGCCTGAGCCAGGGATGAGGCGAAACCCAACCCTGGCCTGGCCCCGGGCCGCAGCCGCACTAgagacgattaaATGGACAGCAtgcgtctcTCTGCCATCACTCAACCGTGCTCAGTCTGACTGCCGTATAg
ENSG00000175040.215.1	TGCCTGAGAGGAGGCCACTGGGGCGTATCTCCACAGTGCATGTGTTGTGTCTGGTCAGTGGAGCCAGTCAAGTAGGTTGTATCTAGCTGTCCCACGGGGAGGCTGTCACCAGGAGGGGGTTGTATGAGCCAGATATCTGAACTGACCATATTGAGGAAATGGGAGGAGGCAGAGAACTGGAAACTGTAGACGGTGACTAA	AGAAGG	CCTTCT	GGAAAAGGCCTCCACGGCCATGCCTGAGAGGAGGCCACTGGGGCGTATCTCCACAGTGCATGTGTTGTGTCTGGTCAGTGGAGCCAGTCAAGTAGGTTGTATCTAGCTGTCCCACGGGGAGGCTGTCACCAGGAGGGGGTTGTATGAGCCAGATATCTGAACTGACCATATTGAGGAAATGGGAGGAGGCAGAGAACTGGAAACTGTAGACGGTGACTAACACTAgagacgattaaATGGACAGCAtgcgtctcTCTGCCATCACCTTCTCGTGCTCAGTCTGACTGCCGTATAg
seq5405	CTGGAGCCCCAGTGAGCGTGTGGGTCAGGAAGGTGCCCGAGCTCCGCGCCCGACCGCGCAGGCGCGAAACCGGGAGAGCGGCGTCACAACCCCGCCCTAACAGGCCACGCCCATCACTGGCCACGCCCTCCCAGGGACGTACGCGAGCGTGCGAGTGTCTTGGGCCAGGCCTCCTCACAGGCAGGGCCGCGCCGGCAAAA	CAAGGT	ACCTTG	GGAAAAGGCCTCCACGGCCACTGGAGCCCCAGTGAGCGTGTGGGTCAGGAAGGTGCCCGAGCTCCGCGCCCGACCGCGCAGGCGCGAAACCGGGAGAGCGGCGTCACAACCCCGCCCTAACAGGCCACGCCCATCACTGGCCACGCCCTCCCAGGGACGTACGCGAGCGTGCGAGTGTCTTGGGCCAGGCCTCCTCACAGGCAGGGCCGCGCCGGCAAAACACTAgagacgattaaATGGACAGCAtgcgtctcTCTGCCATCAACCTTGCGTGCTCAGTCTGACTGCCGTATAg
seq16963	TGTAGTCGGGTAACTTCCGCTCTAGGAGGCTGAGGCCGTCTCCCTGATCCCGTCGAGAATTCTGGGAAGCGTAGTCCAGGAGGTCTCCGTAGGGAGAGCCACTTCCGCCCAAGGTACGCTAGGCCGCGGCCTTCTTTTCTCCCAGAAAGGTGACCCTCCCCGCCCTGCGTCCTGCTCCTTCCGTCCATACTGATGTTTGT	AACCGT	ACGGTT	GGAAAAGGCCTCCACGGCCATGTAGTCGGGTAACTTCCGCTCTAGGAGGCTGAGGCCGTCTCCCTGATCCCGTCGAGAATTCTGGGAAGCGTAGTCCAGGAGGTCTCCGTAGGGAGAGCCACTTCCGCCCAAGGTACGCTAGGCCGCGGCCTTCTTTTCTCCCAGAAAGGTGACCCTCCCCGCCCTGCGTCCTGCTCCTTCCGTCCATACTGATGTTTGTCACTAgagacgattaaATGGACAGCAtgcgtctcTCTGCCATCAACGGTTCGTGCTCAGTCTGACTGCCGTATAg
seq9223	GACTTCCTAAAAACTCATGTCGATCAAACATCTCCTCCTTTGATAAGTTTTATCACTACACATGCTTCAGGACTGCAGTTATTCAGATAAGATGTTCTCGGAAGAACACTTGCCCAGGAATAATGACATCTCCACCAGTGAACTGACAATTCTGGCTTTGAACTTCTAGAGCCAGTGAACTCTGTTTCTAAGCAGCTTAT	TGTGGT	ACCACA	GGAAAAGGCCTCCACGGCCAGACTTCCTAAAAACTCATGTCGATCAAACATCTCCTCCTTTGATAAGTTTTATCACTACACATGCTTCAGGACTGCAGTTATTCAGATAAGATGTTCTCGGAAGAACACTTGCCCAGGAATAATGACATCTCCACCAGTGAACTGACAATTCTGGCTTTGAACTTCTAGAGCCAGTGAACTCTGTTTCTAAGCAGCTTATCACTAgagacgattaaATGGACAGCAtgcgtctcTCTGCCATCAACCACACGTGCTCAGTCTGACTGCCGTATAg
seq20630	AGGGGCGGGTGCACTTCCGGCCCCCGAAGCCTCAGCGAGGGAGTCTCCGGGAGGCGCGGCGGGGAGTAGGCAGTGTGTTGCTGACCTCTGGCGGTCGCTCTGCGGCACTTCGCACCTTCTTTGTGCTCAGGAGCGGTGAGTGTCAGTTCGGCGGCTGAGCCCCCAGTAAGGGCGTGGTTCCGGGCCAACGGGAGGACGTG	GGTTCT	AGAACC	GGAAAAGGCCTCCACGGCCAAGGGGCGGGTGCACTTCCGGCCCCCGAAGCCTCAGCGAGGGAGTCTCCGGGAGGCGCGGCGGGGAGTAGGCAGTGTGTTGCTGACCTCTGGCGGTCGCTCTGCGGCACTTCGCACCTTCTTTGTGCTCAGGAGCGGTGAGTGTCAGTTCGGCGGCTGAGCCCCCAGTAAGGGCGTGGTTCCGGGCCAACGGGAGGACGTGCACTAgagacgattaaATGGACAGCAtgcgtctcTCTGCCATCAAGAACCCGTGCTCAGTCTGACTGCCGTATAg
seq12366	CTTAGGGCCCGTTGGCTGATGCAACACAGCTCAGAAGTTGAGTCCAAGCACCAAGCCCGCAATGTCTGCGTCGGCCGCCAGGGGTCACTCCTCCCGCGCAGAAGGCGGCCTTGGAGCCTCGCAACCGCAGTATGCGAAGGTTGCATCACCCTCGCGGGGTCTAAGAGGAAGGATGGGGACCAGCCCGCAGGCGGGCCTGA	TCCACA	TGTGGA	GGAAAAGGCCTCCACGGCCACTTAGGGCCCGTTGGCTGATGCAACACAGCTCAGAAGTTGAGTCCAAGCACCAAGCCCGCAATGTCTGCGTCGGCCGCCAGGGGTCACTCCTCCCGCGCAGAAGGCGGCCTTGGAGCCTCGCAACCGCAGTATGCGAAGGTTGCATCACCCTCGCGGGGTCTAAGAGGAAGGATGGGGACCAGCCCGCAGGCGGGCCTGACACTAgagacgattaaATGGACAGCAtgcgtctcTCTGCCATCATGTGGACGTGCTCAGTCTGACTGCCGTATAg
seq22866	TGAAAGAAAGGAATAAGATGAAGATGTATGTGACCCTGGCCTACCCTTTGTAGTTGTGATCAAGCTATAGGAGTGGTAATGCATGATAAGTTATTTCAGCTTTCAGAAAACATCTGCTGAAGGATTAATCTAACCACTTCCTGTCTGAATGGCAAGCATGAATTATGGTTGCTTCATGCTAAATACTACTTTCCCAGAAT	CAGAGT	ACTCTG	GGAAAAGGCCTCCACGGCCATGAAAGAAAGGAATAAGATGAAGATGTATGTGACCCTGGCCTACCCTTTGTAGTTGTGATCAAGCTATAGGAGTGGTAATGCATGATAAGTTATTTCAGCTTTCAGAAAACATCTGCTGAAGGATTAATCTAACCACTTCCTGTCTGAATGGCAAGCATGAATTATGGTTGCTTCATGCTAAATACTACTTTCCCAGAATCACTAgagacgattaaATGGACAGCAtgcgtctcTCTGCCATCAACTCTGCGTGCTCAGTCTGACTGCCGTATAg
neg.49.1	CTGTCAGACAAGACAGACAGACATGTCTGGAATCATGAGAAAGATTGCCCGATTCCAGGCCCCGCCCACCTCACTAATCCATCTTGAACAGCCCCTGGGTTTGACCGCTCCCACACGCTAACTGCTGCTGCAGGAGCTGCAACTTCCCTCATCTCTTCCGCAACCACAAGCCCTGGGAACCGCAATGGTAGCAAGAAAGA	GTCACT	AGTGAC	GGAAAAGGCCTCCACGGCCACTGTCAGACAAGACAGACAGACATGTCTGGAATCATGAGAAAGATTGCCCGATTCCAGGCCCCGCCCACCTCACTAATCCATCTTGAACAGCCCCTGGGTTTGACCGCTCCCACACGCTAACTGCTGCTGCAGGAGCTGCAACTTCCCTCATCTCTTCCGCAACCACAAGCCCTGGGAACCGCAATGGTAGCAAGAAAGACACTAgagacgattaaATGGACAGCAtgcgtctcTCTGCCATCAAGTGACCGTGCTCAGTCTGACTGCCGTATAg
seq20806	CCACTTCTGAGCTGGCACCAGGCCTGCCCAGCCGCCTGGGACCTGCCAGATCACGTTGAGCAACCAGTTCCTGAGAAGCGTTGAAGGCAGTGTGGTTTAAAATTAACTCCCCCGCTCCCCCTCCCGCCTGCGGCCTCCTCTGAGTTCTTGGAAGCGGCGCTCTGCTCTTCCTGGGAAGAGGCCTCCAGCCCCAGCTGCTG	GGAGAA	TTCTCC	GGAAAAGGCCTCCACGGCCACCACTTCTGAGCTGGCACCAGGCCTGCCCAGCCGCCTGGGACCTGCCAGATCACGTTGAGCAACCAGTTCCTGAGAAGCGTTGAAGGCAGTGTGGTTTAAAATTAACTCCCCCGCTCCCCCTCCCGCCTGCGGCCTCCTCTGAGTTCTTGGAAGCGGCGCTCTGCTCTTCCTGGGAAGAGGCCTCCAGCCCCAGCTGCTGCACTAgagacgattaaATGGACAGCAtgcgtctcTCTGCCATCATTCTCCCGTGCTCAGTCTGACTGCCGTATAg
seq11642	GGAGTTGACTGAGACTGGTTGTGATAACTACTGGAAACTTAAAACCTATTTGAACCCAAGGAAGTGACTTGGCCTTTCCAAATGCTATTCCTGCAATGTAGACGCCATCCTGCAGGTGGCGATAGTGTGCATTGACTATCCATTCTAATCAATGAGCGTGGAGGACACACCCTAAGGTTTTTCGCCAGCTCATTTCATGT	TCTGCT	AGCAGA	GGAAAAGGCCTCCACGGCCAGGAGTTGACTGAGACTGGTTGTGATAACTACTGGAAACTTAAAACCTATTTGAACCCAAGGAAGTGACTTGGCCTTTCCAAATGCTATTCCTGCAATGTAGACGCCATCCTGCAGGTGGCGATAGTGTGCATTGACTATCCATTCTAATCAATGAGCGTGGAGGACACACCCTAAGGTTTTTCGCCAGCTCATTTCATGTCACTAgagacgattaaATGGACAGCAtgcgtctcTCTGCCATCAAGCAGACGTGCTCAGTCTGACTGCCGTATAg
seq2443	GCTATTTAAATCTAAGGGCCATTGTACTTGCTATTTCCTTTGCCTCTAAGTGCACCTCCTCTAACATTTTGCATGAGTCATTCCTTCTCATTATTTAGGTCTTAGCTCAAATGTCACTTCCTGTTCAGATATGGCTAAAGTAGCTTCTCATCCTTTAGTCTCCTTCTGTGACATCATGCATTTTAGTTCCTTCATGTCAC	ATCAGG	CCTGAT	GGAAAAGGCCTCCACGGCCAGCTATTTAAATCTAAGGGCCATTGTACTTGCTATTTCCTTTGCCTCTAAGTGCACCTCCTCTAACATTTTGCATGAGTCATTCCTTCTCATTATTTAGGTCTTAGCTCAAATGTCACTTCCTGTTCAGATATGGCTAAAGTAGCTTCTCATCCTTTAGTCTCCTTCTGTGACATCATGCATTTTAGTTCCTTCATGTCACCACTAgagacgattaaATGGACAGCAtgcgtctcTCTGCCATCACCTGATCGTGCTCAGTCTGACTGCCGTATAg
seq5530.beta	GCCATCTGCCCTGTAAGCATCCTGCTGGGGACCCAGATAGGAGTCATCACTCTAGGCTGAGAACATCTGGGCACACACCCTAAGCCTCAGCATGACTCATCATGACTCAGCATTGCTGTGCTTGAGCCAGAAGGTTTGCTTAGAAGGTTACACAGAACCAGAAGGCGGGGGTGGGGCACTGACCCCGACAGGGGCCTGGC	CTAGCT	AGCTAG	GGAAAAGGCCTCCACGGCCAGCCATCTGCCCTGTAAGCATCCTGCTGGGGACCCAGATAGGAGTCATCACTCTAGGCTGAGAACATCTGGGCACACACCCTAAGCCTCAGCATGACTCATCATGACTCAGCATTGCTGTGCTTGAGCCAGAAGGTTTGCTTAGAAGGTTACACAGAACCAGAAGGCGGGGGTGGGGCACTGACCCCGACAGGGGCCTGGCCACTAgagacgattaaATGGACAGCAtgcgtctcTCTGCCATCAAGCTAGCGTGCTCAGTCTGACTGCCGTATAg
seq24506	AGCTCAAGAGAGAAGGGAGGGTGCACGAAGAGCAATATTGCTGAGCAGGGCGCCTATAAATAGGAGTCGCCCAGGGCGGGGCCAGCTCTATGGAGCATGCGTGGGCTTCTTCCCCCTTCATAAGCCGGAAGGAGGATTAGGAGCGCCGGAAGCAGTAGGCAGAGGCTGGTGGGTGCGTTCGACGCTGAGATGAGAAGCAA	CCATTC	GAATGG	GGAAAAGGCCTCCACGGCCAAGCTCAAGAGAGAAGGGAGGGTGCACGAAGAGCAATATTGCTGAGCAGGGCGCCTATAAATAGGAGTCGCCCAGGGCGGGGCCAGCTCTATGGAGCATGCGTGGGCTTCTTCCCCCTTCATAAGCCGGAAGGAGGATTAGGAGCGCCGGAAGCAGTAGGCAGAGGCTGGTGGGTGCGTTCGACGCTGAGATGAGAAGCAACACTAgagacgattaaATGGACAGCAtgcgtctcTCTGCCATCAGAATGGCGTGCTCAGTCTGACTGCCGTATAg
seq14287	GCAATTCTGTTAGGTATGTTACTGCTGTTAACCACATCACATAGAGAAAAGAGACTCAGAGAGGTTAAATGACTCATCCAAGTCAGACAGTTAGCAAATGGCAGAGCTCGAATTTGATCCTGAGTAGTCTGACTTCACAGGCTGAACTGATAAATGCTGCCCTCTAGCAGATTTAGTAGTCTATTTCAAAGTAAGTAGTT	AGCTCT	AGAGCT	GGAAAAGGCCTCCACGGCCAGCAATTCTGTTAGGTATGTTACTGCTGTTAACCACATCACATAGAGAAAAGAGACTCAGAGAGGTTAAATGACTCATCCAAGTCAGACAGTTAGCAAATGGCAGAGCTCGAATTTGATCCTGAGTAGTCTGACTTCACAGGCTGAACTGATAAATGCTGCCCTCTAGCAGATTTAGTAGTCTATTTCAAAGTAAGTAGTTCACTAgagacgattaaATGGACAGCAtgcgtctcTCTGCCATCAAGAGCTCGTGCTCAGTCTGACTGCCGTATAg
seq28370	TAATTTAAACCGCTTCAGTGCAGACTAGTTGCAAACGTCAATATCAGTGAAATACACCCAGCTGGCTGCCCGCCAGGCCACGGCTCGGTGACAGAGGCCGACTGTAAATCCACATATTAACAAGCAAACACACCCATTTCTCTATCCTGCAGGGAAAACACAGGCGGCCGGGAGGTGAGGTCGCACACCAGGGGCCCCCT	AGCTTC	GAAGCT	GGAAAAGGCCTCCACGGCCATAATTTAAACCGCTTCAGTGCAGACTAGTTGCAAACGTCAATATCAGTGAAATACACCCAGCTGGCTGCCCGCCAGGCCACGGCTCGGTGACAGAGGCCGACTGTAAATCCACATATTAACAAGCAAACACACCCATTTCTCTATCCTGCAGGGAAAACACAGGCGGCCGGGAGGTGAGGTCGCACACCAGGGGCCCCCTCACTAgagacgattaaATGGACAGCAtgcgtctcTCTGCCATCAGAAGCTCGTGCTCAGTCTGACTGCCGTATAg
seq28488	GCAGCCTTGCGAGGTATATATACATATCTCCACTCACAGATAAGCAAAATGAGGCTCAGAGACATTACATACTTTGTCCATGACCACAAATTTGAGTCTGTTAGGCTCTCAAGTCCATGTTCTTATCAGTCACCTGTAGCTGAACAAGGCACACTATCATAGGCTGCAAGTCACTTTCCATTAACCTGACATTTCTGCCT	TCGGAT	ATCCGA	GGAAAAGGCCTCCACGGCCAGCAGCCTTGCGAGGTATATATACATATCTCCACTCACAGATAAGCAAAATGAGGCTCAGAGACATTACATACTTTGTCCATGACCACAAATTTGAGTCTGTTAGGCTCTCAAGTCCATGTTCTTATCAGTCACCTGTAGCTGAACAAGGCACACTATCATAGGCTGCAAGTCACTTTCCATTAACCTGACATTTCTGCCTCACTAgagacgattaaATGGACAGCAtgcgtctcTCTGCCATCAATCCGACGTGCTCAGTCTGACTGCCGTATAg
seq14536	TAGTGGCTTTGCAGAGAATGCACTGAAGAGGCAGGGCAGTGGCCAAGGAGAGACCAGTCCAGCTCTCAGCACATGCTGTGTGTCTCCGGGGCAAGGGAAGTCACTCTATGGGCTCATTTTCCTTATCAGCTAAAAGGGGAACTTTAACAGCAGGCAGAGACTCAGAAAATGAGCAGAAGGAGCTCGCTGCCTGAGATTCA	GTTGTC	GACAAC	GGAAAAGGCCTCCACGGCCATAGTGGCTTTGCAGAGAATGCACTGAAGAGGCAGGGCAGTGGCCAAGGAGAGACCAGTCCAGCTCTCAGCACATGCTGTGTGTCTCCGGGGCAAGGGAAGTCACTCTATGGGCTCATTTTCCTTATCAGCTAAAAGGGGAACTTTAACAGCAGGCAGAGACTCAGAAAATGAGCAGAAGGAGCTCGCTGCCTGAGATTCACACTAgagacgattaaATGGACAGCAtgcgtctcTCTGCCATCAGACAACCGTGCTCAGTCTGACTGCCGTATAg
controlhigh_43_4	GCACCAGAGTGCAGGTCTGGAGAGCTGCACTCACAAAGGGAGTTTGCATCACACACAGGATCCTGTCCACAGATAAGAGCCTCCTTGATGAGTCATGCCCTGCAGTGAGGCAGGCTTGGAGGAGCTGACGTTTATCTGGAGGCCTCTGCTGGTGCTGGTTGCTGGGGCAGCAAGTCCTCCACCTTCAAAGGCACTCCGCT	AGGAGA	TCTCCT	GGAAAAGGCCTCCACGGCCAGCACCAGAGTGCAGGTCTGGAGAGCTGCACTCACAAAGGGAGTTTGCATCACACACAGGATCCTGTCCACAGATAAGAGCCTCCTTGATGAGTCATGCCCTGCAGTGAGGCAGGCTTGGAGGAGCTGACGTTTATCTGGAGGCCTCTGCTGGTGCTGGTTGCTGGGGCAGCAAGTCCTCCACCTTCAAAGGCACTCCGCTCACTAgagacgattaaATGGACAGCAtgcgtctcTCTGCCATCATCTCCTCGTGCTCAGTCTGACTGCCGTATAg
seq7796	CCTGATCCCACCAAGGAGCCCTCAGAGGCAGAAAGTCCCCTGTCAGCAGAACTCTGGAGCTGGCTGCTGATTCAGTGACTGTAATCTCCCAGGCGGAGGCGGCAGTGGTAGGGGGAGGGGGACAGGAAAGATAAATGAGGAGCATAAGAACAAAATGGCACAGACACTGGGGACAGGCTCCAGGCTGAGCAAGGTTCTGG	AGCCTA	TAGGCT	GGAAAAGGCCTCCACGGCCACCTGATCCCACCAAGGAGCCCTCAGAGGCAGAAAGTCCCCTGTCAGCAGAACTCTGGAGCTGGCTGCTGATTCAGTGACTGTAATCTCCCAGGCGGAGGCGGCAGTGGTAGGGGGAGGGGGACAGGAAAGATAAATGAGGAGCATAAGAACAAAATGGCACAGACACTGGGGACAGGCTCCAGGCTGAGCAAGGTTCTGGCACTAgagacgattaaATGGACAGCAtgcgtctcTCTGCCATCATAGGCTCGTGCTCAGTCTGACTGCCGTATAg
seq4985	CTCAGATCTCCAGCTGCGTGCTGGGAGAACCACTACTCTCTTCAAAGCTGTTAGACAGGGACATTTAAGTCCGCAGAGGTTTCTTCTGCCTTTTGTTTGCCCTGCCCCCAGAGGTGGAGTGTACACAGGCAGGCAGGCCTCCTTGAGCTGCAGTGGACTCCACCCAGTTCGAGCTTCCCGGCTGCTTTGTTTACCTACTC	AACGGA	TCCGTT	GGAAAAGGCCTCCACGGCCACTCAGATCTCCAGCTGCGTGCTGGGAGAACCACTACTCTCTTCAAAGCTGTTAGACAGGGACATTTAAGTCCGCAGAGGTTTCTTCTGCCTTTTGTTTGCCCTGCCCCCAGAGGTGGAGTGTACACAGGCAGGCAGGCCTCCTTGAGCTGCAGTGGACTCCACCCAGTTCGAGCTTCCCGGCTGCTTTGTTTACCTACTCCACTAgagacgattaaATGGACAGCAtgcgtctcTCTGCCATCATCCGTTCGTGCTCAGTCTGACTGCCGTATAg
seq21237	TCCCTCGGGGAGCCCAGCGAGGCCAGGTCAGCATGGGCAGAGCTTTCCAGTGGGAAATGCCTCGGGCTAGACGTGAGATAAGTCCTGTCCCAGTCTTGACTCAGCAAAATCTTGCTTTGTGGTCTTGTGTGAGCTTCGGTTTCTTTATCTGTAAGATGTAAAAATGCCTGCACCATACTCAACTTGAATCTAGAATAAAA	ATGGCT	AGCCAT	GGAAAAGGCCTCCACGGCCATCCCTCGGGGAGCCCAGCGAGGCCAGGTCAGCATGGGCAGAGCTTTCCAGTGGGAAATGCCTCGGGCTAGACGTGAGATAAGTCCTGTCCCAGTCTTGACTCAGCAAAATCTTGCTTTGTGGTCTTGTGTGAGCTTCGGTTTCTTTATCTGTAAGATGTAAAAATGCCTGCACCATACTCAACTTGAATCTAGAATAAAACACTAgagacgattaaATGGACAGCAtgcgtctcTCTGCCATCAAGCCATCGTGCTCAGTCTGACTGCCGTATAg
seq23812	GCACCACGTTGCATCTGCCTTGCACAGGAAGCTGGAAGCTTTGCACGGGGGTGAAAGTTACAGGCAGACACTGCCCGCGGGGCTCCGGACAGCAAGGAGCGAGCCCTCTGAGCCTGGCCACGCTGGCCCGCCACTGCCCTCTGCTGGCGGCTGCGGTCTTCACCACCGCCCGCAGCCGTCCCCGTAGTCCGCCGAGAGGC	CCATCA	TGATGG	GGAAAAGGCCTCCACGGCCAGCACCACGTTGCATCTGCCTTGCACAGGAAGCTGGAAGCTTTGCACGGGGGTGAAAGTTACAGGCAGACACTGCCCGCGGGGCTCCGGACAGCAAGGAGCGAGCCCTCTGAGCCTGGCCACGCTGGCCCGCCACTGCCCTCTGCTGGCGGCTGCGGTCTTCACCACCGCCCGCAGCCGTCCCCGTAGTCCGCCGAGAGGCCACTAgagacgattaaATGGACAGCAtgcgtctcTCTGCCATCATGATGGCGTGCTCAGTCTGACTGCCGTATAg
seq22342	CACTCGCCCTCACACAATGTCTTCACAGTCCCATCTGCATTTGCTCCAGCTGTGTTTCCACCAACAACCTCAGTGCTGGTTCCTCCTTGCTGAGTCATTTAGGCTGACTCATCTTCTGGACTCCAGAGATTCCCTAACTGCATGCTTCAGTTAGGGAAAGGTATGTTTGTGTGTGTGTGTGTGTGTGTGTGCATGCATGT	AAGCGA	TCGCTT	GGAAAAGGCCTCCACGGCCACACTCGCCCTCACACAATGTCTTCACAGTCCCATCTGCATTTGCTCCAGCTGTGTTTCCACCAACAACCTCAGTGCTGGTTCCTCCTTGCTGAGTCATTTAGGCTGACTCATCTTCTGGACTCCAGAGATTCCCTAACTGCATGCTTCAGTTAGGGAAAGGTATGTTTGTGTGTGTGTGTGTGTGTGTGTGCATGCATGTCACTAgagacgattaaATGGACAGCAtgcgtctcTCTGCCATCATCGCTTCGTGCTCAGTCTGACTGCCGTATAg
seq23544	CCTGACCTTTTAAGTTTAGGTGAATATGGACTAGCTGAACACACCATTGCCCTCAGCACTGAGCCAGGAAATCTACTGACAGGTTAAACAAAACAGAAGGTTGTAACTGTCATAATTTGCATTGCACTTTCACGCCAACAAGGGTGTTATCAGTAGGGGCAAGCCCTGGAACACACAACTCCAGCACCCTTAAGCCACGC	TGGACA	TGTCCA	GGAAAAGGCCTCCACGGCCACCTGACCTTTTAAGTTTAGGTGAATATGGACTAGCTGAACACACCATTGCCCTCAGCACTGAGCCAGGAAATCTACTGACAGGTTAAACAAAACAGAAGGTTGTAACTGTCATAATTTGCATTGCACTTTCACGCCAACAAGGGTGTTATCAGTAGGGGCAAGCCCTGGAACACACAACTCCAGCACCCTTAAGCCACGCCACTAgagacgattaaATGGACAGCAtgcgtctcTCTGCCATCATGTCCACGTGCTCAGTCTGACTGCCGTATAg
seq932	TATTCTCTCCTTTGGCGCTAACTTCCCAAAACTTAATCTAGAAAGTTTACCTTTTGTAATTTGTATTGCTGTGAACAGATAAGAGAGGAAATGACTTGTACAGGGAGGCCTGTGGTTAAGTTATTTTAACACAAGAACTTCCTGCTTGTGCAATATTTCCTGCTCTTTCTTTAGCAGAATGACTCCAATGTAAGTCAAAT	AAGGAG	CTCCTT	GGAAAAGGCCTCCACGGCCATATTCTCTCCTTTGGCGCTAACTTCCCAAAACTTAATCTAGAAAGTTTACCTTTTGTAATTTGTATTGCTGTGAACAGATAAGAGAGGAAATGACTTGTACAGGGAGGCCTGTGGTTAAGTTATTTTAACACAAGAACTTCCTGCTTGTGCAATATTTCCTGCTCTTTCTTTAGCAGAATGACTCCAATGTAAGTCAAATCACTAgagacgattaaATGGACAGCAtgcgtctcTCTGCCATCACTCCTTCGTGCTCAGTCTGACTGCCGTATAg
neg.14.1	AAGGCTTATCTTTTGTCTTTAGACACATTCTAATCTTTAAAATGTCAATATGCTAAATCTGCAGGCTGTTTTCTACAGATTACCACTCCCCAAAAAGATGAAGGATTCCATTTGCTGAGTCAGGTATGATGTTGATGGTGTCAGGAAGCTGTGAGAACTTCTCATTTAGCTTCCCACAAACTGAAGGCCAAACCACCCAG	TGTCCT	AGGACA	GGAAAAGGCCTCCACGGCCAAAGGCTTATCTTTTGTCTTTAGACACATTCTAATCTTTAAAATGTCAATATGCTAAATCTGCAGGCTGTTTTCTACAGATTACCACTCCCCAAAAAGATGAAGGATTCCATTTGCTGAGTCAGGTATGATGTTGATGGTGTCAGGAAGCTGTGAGAACTTCTCATTTAGCTTCCCACAAACTGAAGGCCAAACCACCCAGCACTAgagacgattaaATGGACAGCAtgcgtctcTCTGCCATCAAGGACACGTGCTCAGTCTGACTGCCGTATAg
seq23871	TCTGTTAGCCTGAGCTGCAGTTTGAGATAAATACCAGTAGGTGGCAGTGCAGGTCACATGGTGGCTTATTCTGCACAAAGCTGCTTTCCCATGGGGGTATGCCCTTGGGAAGAGAGGACTCAGGCACCAGTCTGGACAAGCACCCTTTTGTTAACGCAAAGGAAATAAGTCAATCAAATCAACACCAGTAAAGAAAAGTA	GCAGAT	ATCTGC	GGAAAAGGCCTCCACGGCCATCTGTTAGCCTGAGCTGCAGTTTGAGATAAATACCAGTAGGTGGCAGTGCAGGTCACATGGTGGCTTATTCTGCACAAAGCTGCTTTCCCATGGGGGTATGCCCTTGGGAAGAGAGGACTCAGGCACCAGTCTGGACAAGCACCCTTTTGTTAACGCAAAGGAAATAAGTCAATCAAATCAACACCAGTAAAGAAAAGTACACTAgagacgattaaATGGACAGCAtgcgtctcTCTGCCATCAATCTGCCGTGCTCAGTCTGACTGCCGTATAg
seq18355	AGGAGCCTCGCTGTCGCTGCCACTGCTGCGCGGAGGCGTTACTTAAAGGGGACGCAGCCTGACTGCCAGGAGCAGAGGGCGAGTCAGAGCAGCCAATGCGCATGCGCGAGGCACAAGCGGTTTCTCCCGTCACAATGCTTCCCGCCGTTGTCTTAGAAACCAGTCCCTGAGGCTTGGCAGAGCAGGAGCCCTCCGTGGCA	CAGGAT	ATCCTG	GGAAAAGGCCTCCACGGCCAAGGAGCCTCGCTGTCGCTGCCACTGCTGCGCGGAGGCGTTACTTAAAGGGGACGCAGCCTGACTGCCAGGAGCAGAGGGCGAGTCAGAGCAGCCAATGCGCATGCGCGAGGCACAAGCGGTTTCTCCCGTCACAATGCTTCCCGCCGTTGTCTTAGAAACCAGTCCCTGAGGCTTGGCAGAGCAGGAGCCCTCCGTGGCACACTAgagacgattaaATGGACAGCAtgcgtctcTCTGCCATCAATCCTGCGTGCTCAGTCTGACTGCCGTATAg
neg.16.1	CTCTGGGGGCAGCTGTGATAATGCGTGCAGTCACATAGATAAAGGCTCGAGGCTGACAAGTGGAAAGCAGGTCAGTGGTCGCCCCTTTATCTCTGTTTCTAACACTGTCTCCTTCTGTGTGTGTGTGTGTGTGTGTGTGTGTCTCCCTATACTACTGTCTGTCTTTCTGTCTTTCCCTCCCCCTCTCTTCCTTTTCCTCC	CCTATC	GATAGG	GGAAAAGGCCTCCACGGCCACTCTGGGGGCAGCTGTGATAATGCGTGCAGTCACATAGATAAAGGCTCGAGGCTGACAAGTGGAAAGCAGGTCAGTGGTCGCCCCTTTATCTCTGTTTCTAACACTGTCTCCTTCTGTGTGTGTGTGTGTGTGTGTGTGTGTCTCCCTATACTACTGTCTGTCTTTCTGTCTTTCCCTCCCCCTCTCTTCCTTTTCCTCCCACTAgagacgattaaATGGACAGCAtgcgtctcTCTGCCATCAGATAGGCGTGCTCAGTCTGACTGCCGTATAg
seq14791	GGGCTGAATCTTTCTCTGGGATGGGGTTGTCATGCGTTGCTGGGTGTTGAACAGCATCCCTGGCCTGCACCCACCAGATGGCAGTACTGTCCTTGAGCATCCTTGTCCCCATTGTGGCACCTCAAGATGTCTCCAGAAACCGATATGTGTCCGCTGGGTGAGCACTGCTAGACTAGACAGACACTTATGACCACACTGTG	AGCGTT	AACGCT	GGAAAAGGCCTCCACGGCCAGGGCTGAATCTTTCTCTGGGATGGGGTTGTCATGCGTTGCTGGGTGTTGAACAGCATCCCTGGCCTGCACCCACCAGATGGCAGTACTGTCCTTGAGCATCCTTGTCCCCATTGTGGCACCTCAAGATGTCTCCAGAAACCGATATGTGTCCGCTGGGTGAGCACTGCTAGACTAGACAGACACTTATGACCACACTGTGCACTAgagacgattaaATGGACAGCAtgcgtctcTCTGCCATCAAACGCTCGTGCTCAGTCTGACTGCCGTATAg
seq4408	GAGTTTGGCTTTTGTGAACAGTTCCTGCTGCTACTTCTGTGTTTACGAAGAAAACCCACAAGCTATTCTTAGGCAAAGAATTTTGGTTAGATATGTTGATGACTCAAGCTGACTATGTAAGAACCAATGGCTCACCAAGTATGGGCTTGCCAGCAACTGGCGGAGCTACAGTAGTCCTCAAGAAGAAACAAGTTTAGAAC	CATGTC	GACATG	GGAAAAGGCCTCCACGGCCAGAGTTTGGCTTTTGTGAACAGTTCCTGCTGCTACTTCTGTGTTTACGAAGAAAACCCACAAGCTATTCTTAGGCAAAGAATTTTGGTTAGATATGTTGATGACTCAAGCTGACTATGTAAGAACCAATGGCTCACCAAGTATGGGCTTGCCAGCAACTGGCGGAGCTACAGTAGTCCTCAAGAAGAAACAAGTTTAGAACCACTAgagacgattaaATGGACAGCAtgcgtctcTCTGCCATCAGACATGCGTGCTCAGTCTGACTGCCGTATAg
seq549	TCAACAGGAGGACGCAGATAAGGAACGGATTGCCCCAGGCGCGCAGTGAACACTGGCCTCCTCTCTCTGCTTATTTTTACTCAGCTTAAATTTATCTGTACATCCCCAACCACCACCTGTGTCACTAACTCGCTGTGGTGACCTGACATCAGACCTTTCTCTCTCTGGTCTTCATAGCATTTGGAAGTTGAGGAGACTTC	GTTGCT	AGCAAC	GGAAAAGGCCTCCACGGCCATCAACAGGAGGACGCAGATAAGGAACGGATTGCCCCAGGCGCGCAGTGAACACTGGCCTCCTCTCTCTGCTTATTTTTACTCAGCTTAAATTTATCTGTACATCCCCAACCACCACCTGTGTCACTAACTCGCTGTGGTGACCTGACATCAGACCTTTCTCTCTCTGGTCTTCATAGCATTTGGAAGTTGAGGAGACTTCCACTAgagacgattaaATGGACAGCAtgcgtctcTCTGCCATCAAGCAACCGTGCTCAGTCTGACTGCCGTATAg
seq24722	AGTTCAACACAATGTTGTGTGGTGACCTGTCGGATCACCTTTGAGAGGTGGAGAGTCACTGTGAACTCCAGCCTTCTCTGCCCATGAGATAAGCAGAGGAACTTGAGAAGAGGAAGCCTTGTATCTGAGCCTGACTCAGACATGCTTTTTCTGATTCAGCCATAACCTTTGCTTGGAAAACTGTACGTCATGGCCTTGGC	GCTAGA	TCTAGC	GGAAAAGGCCTCCACGGCCAAGTTCAACACAATGTTGTGTGGTGACCTGTCGGATCACCTTTGAGAGGTGGAGAGTCACTGTGAACTCCAGCCTTCTCTGCCCATGAGATAAGCAGAGGAACTTGAGAAGAGGAAGCCTTGTATCTGAGCCTGACTCAGACATGCTTTTTCTGATTCAGCCATAACCTTTGCTTGGAAAACTGTACGTCATGGCCTTGGCCACTAgagacgattaaATGGACAGCAtgcgtctcTCTGCCATCATCTAGCCGTGCTCAGTCTGACTGCCGTATAg
seq24137	ACTGGTACTGTTGTCCTTATGCATTGGGCAAAGTGGGCTGCAGAATTGCTCGACCTTCCAGGTGAAGTTAATGTTGGCCGCTAGGTGGCAATCACATGTCTTCAATAACCGAAGACATCGCAGGCCTGAGTAACTGGCCTTCCTGGTGAGTTTCATCAGTCCATCCACTGTCAGAGAATTATAGTTTCAAAGTCTGCTTG	ACGGTT	AACCGT	GGAAAAGGCCTCCACGGCCAACTGGTACTGTTGTCCTTATGCATTGGGCAAAGTGGGCTGCAGAATTGCTCGACCTTCCAGGTGAAGTTAATGTTGGCCGCTAGGTGGCAATCACATGTCTTCAATAACCGAAGACATCGCAGGCCTGAGTAACTGGCCTTCCTGGTGAGTTTCATCAGTCCATCCACTGTCAGAGAATTATAGTTTCAAAGTCTGCTTGCACTAgagacgattaaATGGACAGCAtgcgtctcTCTGCCATCAAACCGTCGTGCTCAGTCTGACTGCCGTATAg
seq15342	ACAGAATGCAATATGGGAGGGTTTCACTAATGGTTAACCATAACCACACTCCAGCGTGAGCCCAGCCACTAGGCAATGTGCTGATAAGGATTCTAAGTGGTTTATGTGGACTCCTCATGACCTATGACACACATACGTTTACAGTGGAGTGGAACGAGGCAGGAGGGCTTCTCTTTGTCATAGTCTACCAGCTCTGCAGA	AAGCCT	AGGCTT	GGAAAAGGCCTCCACGGCCAACAGAATGCAATATGGGAGGGTTTCACTAATGGTTAACCATAACCACACTCCAGCGTGAGCCCAGCCACTAGGCAATGTGCTGATAAGGATTCTAAGTGGTTTATGTGGACTCCTCATGACCTATGACACACATACGTTTACAGTGGAGTGGAACGAGGCAGGAGGGCTTCTCTTTGTCATAGTCTACCAGCTCTGCAGACACTAgagacgattaaATGGACAGCAtgcgtctcTCTGCCATCAAGGCTTCGTGCTCAGTCTGACTGCCGTATAg
seq11712	AAAAGGGGGCCTTATCTGCTTCTTCATCCATTCTCTCTGTCATCCTGGAGCTCAGCTTTTGGGGCCTGATAGGGAGAAAGACGAGACAGAAGCTTTCAGAACTGAGAAGTCAGAATTCACTGGCTTTGTTCCTCACTAATACCTTGACAACTTTCTCCCTAAGGCAGTGGATGACTCACGTCTAGCTGCATGGTCTGGGG	GACGAT	ATCGTC	GGAAAAGGCCTCCACGGCCAAAAAGGGGGCCTTATCTGCTTCTTCATCCATTCTCTCTGTCATCCTGGAGCTCAGCTTTTGGGGCCTGATAGGGAGAAAGACGAGACAGAAGCTTTCAGAACTGAGAAGTCAGAATTCACTGGCTTTGTTCCTCACTAATACCTTGACAACTTTCTCCCTAAGGCAGTGGATGACTCACGTCTAGCTGCATGGTCTGGGGCACTAgagacgattaaATGGACAGCAtgcgtctcTCTGCCATCAATCGTCCGTGCTCAGTCTGACTGCCGTATAg
neg.107.1	TCCTCCCTCCAAGCCTCCGCACTGGGAGCCTGCTCCGCCCTGCTGAGGGCTCACTTCTCAAGAGCATCAGGATATGCCAGATGCAGCATTCTCCCACCTCCCTGCCACCCACTCTCATCCCTCCCTTTCCTCCTGCACTCCTCAGTCTGAAGAGACTTTAGTGGAGATCAAGTCCAAGGGGCAAGAGGCCAGCTGAGCTT	ATGTCC	GGACAT	GGAAAAGGCCTCCACGGCCATCCTCCCTCCAAGCCTCCGCACTGGGAGCCTGCTCCGCCCTGCTGAGGGCTCACTTCTCAAGAGCATCAGGATATGCCAGATGCAGCATTCTCCCACCTCCCTGCCACCCACTCTCATCCCTCCCTTTCCTCCTGCACTCCTCAGTCTGAAGAGACTTTAGTGGAGATCAAGTCCAAGGGGCAAGAGGCCAGCTGAGCTTCACTAgagacgattaaATGGACAGCAtgcgtctcTCTGCCATCAGGACATCGTGCTCAGTCTGACTGCCGTATAg
seq13106	TCTGGTTTCTAGCCTCATCTCCATTCCTTTCTACTTTGAACATAGCAAGTCCTGGAGGCTGCTGGGTCGTCTTCCAGCCACAAGGTGGCTCCCCCAATCCCTTCTCTCAAGCCAATCGATGTACACCTTTGCTGAGTTCTCCAGGCGGACTACAATTCAGAGCTAATTATGATCTATAAATGCCATTATTTTCATTGTGA	CTGAAG	CTTCAG	GGAAAAGGCCTCCACGGCCATCTGGTTTCTAGCCTCATCTCCATTCCTTTCTACTTTGAACATAGCAAGTCCTGGAGGCTGCTGGGTCGTCTTCCAGCCACAAGGTGGCTCCCCCAATCCCTTCTCTCAAGCCAATCGATGTACACCTTTGCTGAGTTCTCCAGGCGGACTACAATTCAGAGCTAATTATGATCTATAAATGCCATTATTTTCATTGTGACACTAgagacgattaaATGGACAGCAtgcgtctcTCTGCCATCACTTCAGCGTGCTCAGTCTGACTGCCGTATAg
ENSG00000182118.169.1	AACATTTGGGAAGGATCTCCCAGGAGTTTGATTTTCTCAAGTGCAAGGTGAAGCACTTAGCTGTGGAGGCTTAGAGAGGCAATAGCTTGCCCTTGGGAGATAAGAACAAGCAACTTAAGGGTTTTCAACAGTAGCCAAATATAGTGGATGAGGAGATGGGAAAGTGGGGTAGAGAATTAAAGTAGCATATGTGAAAAATC	GAAGCT	AGCTTC	GGAAAAGGCCTCCACGGCCAAACATTTGGGAAGGATCTCCCAGGAGTTTGATTTTCTCAAGTGCAAGGTGAAGCACTTAGCTGTGGAGGCTTAGAGAGGCAATAGCTTGCCCTTGGGAGATAAGAACAAGCAACTTAAGGGTTTTCAACAGTAGCCAAATATAGTGGATGAGGAGATGGGAAAGTGGGGTAGAGAATTAAAGTAGCATATGTGAAAAATCCACTAgagacgattaaATGGACAGCAtgcgtctcTCTGCCATCAAGCTTCCGTGCTCAGTCTGACTGCCGTATAg
seq11070	CTTATACACCAGGTCACACTAACCTCTTCCTTTTGTCACAGAGCTATAAGACTGCTGAATCAGGCCAACGTGGTTGACAGGATACAGATGGGCTTCAATCAAATAGGAGATAAAGCATGCTGCAGACACAGTGGGGAACGTAGGCTGGTTGCTACTATATAGATAGATCAGCTACAAGTTTATAGATAATTGATGTTAAC	CGAGAT	ATCTCG	GGAAAAGGCCTCCACGGCCACTTATACACCAGGTCACACTAACCTCTTCCTTTTGTCACAGAGCTATAAGACTGCTGAATCAGGCCAACGTGGTTGACAGGATACAGATGGGCTTCAATCAAATAGGAGATAAAGCATGCTGCAGACACAGTGGGGAACGTAGGCTGGTTGCTACTATATAGATAGATCAGCTACAAGTTTATAGATAATTGATGTTAACCACTAgagacgattaaATGGACAGCAtgcgtctcTCTGCCATCAATCTCGCGTGCTCAGTCTGACTGCCGTATAg
seq4032	TTACAAATTGTATTAAGCCCATATATGTTGTTACTTGCGAAATGACTCACCTTGAATGGGGCCCCTTTTAAGCAAAGGTTCTGGAATCTGTCCAAATTGCAAAACAACTGACACCCCTGCGTGTCTCCCACAGACTCCTTAACTGCAGAGGATTTAGCAGTCTCCTATCAGTGTGAGAGTTGTGTGCAAGTAATGACTTG	GTGACA	TGTCAC	GGAAAAGGCCTCCACGGCCATTACAAATTGTATTAAGCCCATATATGTTGTTACTTGCGAAATGACTCACCTTGAATGGGGCCCCTTTTAAGCAAAGGTTCTGGAATCTGTCCAAATTGCAAAACAACTGACACCCCTGCGTGTCTCCCACAGACTCCTTAACTGCAGAGGATTTAGCAGTCTCCTATCAGTGTGAGAGTTGTGTGCAAGTAATGACTTGCACTAgagacgattaaATGGACAGCAtgcgtctcTCTGCCATCATGTCACCGTGCTCAGTCTGACTGCCGTATAg
seq15408	CCCATTCTGAGACACTAGGGATTAAGACTTCAGCCTATGGATTTGGGGACATGATTCACCCTGCAGGACTCTGGCTTTTAGATGAAGGCTGAGAATTTGTTTCCTAAAATGTGCCTCACCGCAGGCTCCGCACTGTGATATCTGCGTTTATCGCTTCAAACATAGGAACAGTACAGCTAAGTAACAGCTGCCACTAAATC	GACGTA	TACGTC	GGAAAAGGCCTCCACGGCCACCCATTCTGAGACACTAGGGATTAAGACTTCAGCCTATGGATTTGGGGACATGATTCACCCTGCAGGACTCTGGCTTTTAGATGAAGGCTGAGAATTTGTTTCCTAAAATGTGCCTCACCGCAGGCTCCGCACTGTGATATCTGCGTTTATCGCTTCAAACATAGGAACAGTACAGCTAAGTAACAGCTGCCACTAAATCCACTAgagacgattaaATGGACAGCAtgcgtctcTCTGCCATCATACGTCCGTGCTCAGTCTGACTGCCGTATAg
neg.23.1	GCTGTGTTTACATTCAGAGCCGTAGTTTATCGCTGCTGGTCCTGGAAGGGATTGTTCAAGCTTATCTTCTCTAGATAGCAACGTGCTGAGGGTTGCACAATTCTGACCTAGATTGAAATCAGCTGCAAAACACCTAGTCCTGAACACACACACGCACACGTCTCAGGAGACTCAAGGCACTGCAACTCACTGACACATTC	TGACTC	GAGTCA	GGAAAAGGCCTCCACGGCCAGCTGTGTTTACATTCAGAGCCGTAGTTTATCGCTGCTGGTCCTGGAAGGGATTGTTCAAGCTTATCTTCTCTAGATAGCAACGTGCTGAGGGTTGCACAATTCTGACCTAGATTGAAATCAGCTGCAAAACACCTAGTCCTGAACACACACACGCACACGTCTCAGGAGACTCAAGGCACTGCAACTCACTGACACATTCCACTAgagacgattaaATGGACAGCAtgcgtctcTCTGCCATCAGAGTCACGTGCTCAGTCTGACTGCCGTATAg
seq22246	CTGAACCCTCAGAGAGGGTCAGGACAAAGTGAATTTACACCAGTGGCTTCACTCCAACCTTCACTCAGGCAGAACCTTTTACAAAAGTGCAGAATCATTCCGCTGGGAAAGGTGCCATTCACTAATGGATGTTTTCACATCCTCTTCTCCTCTTAGTTAACAGGGCTGGAAAATGCCAATTTCAGCTGGGGCTGGGCAGG	GAGGTT	AACCTC	GGAAAAGGCCTCCACGGCCACTGAACCCTCAGAGAGGGTCAGGACAAAGTGAATTTACACCAGTGGCTTCACTCCAACCTTCACTCAGGCAGAACCTTTTACAAAAGTGCAGAATCATTCCGCTGGGAAAGGTGCCATTCACTAATGGATGTTTTCACATCCTCTTCTCCTCTTAGTTAACAGGGCTGGAAAATGCCAATTTCAGCTGGGGCTGGGCAGGCACTAgagacgattaaATGGACAGCAtgcgtctcTCTGCCATCAAACCTCCGTGCTCAGTCTGACTGCCGTATAg
seq4750	TGATCTAGTATTTATAGCAACCTGTATTTTATGACCAGAGAAACTGAGACTTAAAGATGTAGAGTACTTGCCTATGGTCACTTAGCTAGTAAATGGTCAATCAAAAACTCCAAAACTTGAGGCCGGGTACGGTGACTCATGCCAGTAATCCCAGCAATTTGGGAGGCTGAGGTGGTTGGATCACTTGTGGTCAGGAGTTC	CGTGAA	TTCACG	GGAAAAGGCCTCCACGGCCATGATCTAGTATTTATAGCAACCTGTATTTTATGACCAGAGAAACTGAGACTTAAAGATGTAGAGTACTTGCCTATGGTCACTTAGCTAGTAAATGGTCAATCAAAAACTCCAAAACTTGAGGCCGGGTACGGTGACTCATGCCAGTAATCCCAGCAATTTGGGAGGCTGAGGTGGTTGGATCACTTGTGGTCAGGAGTTCCACTAgagacgattaaATGGACAGCAtgcgtctcTCTGCCATCATTCACGCGTGCTCAGTCTGACTGCCGTATAg
seq11741	ATCTTTACCCTTTCTGCTTACTTCCACATGTCCATCCACATGTCCCCACACTGGTCTCTGATATATCAATCATTGTCCATCTAGGCTGAGTCATTCTCTACTGCCCAGGAGCCTATGTATATTCTAACTGCAGCTCTCTTCTTTTCCACACACAATAGATAACCAGCTGTGCTATGTAGACGTTTAAATATTTTTAGAGG	CGATCT	AGATCG	GGAAAAGGCCTCCACGGCCAATCTTTACCCTTTCTGCTTACTTCCACATGTCCATCCACATGTCCCCACACTGGTCTCTGATATATCAATCATTGTCCATCTAGGCTGAGTCATTCTCTACTGCCCAGGAGCCTATGTATATTCTAACTGCAGCTCTCTTCTTTTCCACACACAATAGATAACCAGCTGTGCTATGTAGACGTTTAAATATTTTTAGAGGCACTAgagacgattaaATGGACAGCAtgcgtctcTCTGCCATCAAGATCGCGTGCTCAGTCTGACTGCCGTATAg
seq12062	ATGTTATAGCACAGAACCAAACCACACATGCCACTTTCAGATTATAGATGTAAGGTTCTCTGTCATGTCCAGATTACCTTCAGAAGTCTTTAAGGAAAACACGTGAAAAGGGCTCTGAAGGCAACACTCTAACCGATAAGTGATTCATCAATTTGAATTCTCCTTGAAGCTGTCAGTGATGCTGAGCTGAAGGATCAGTG	TGACCA	TGGTCA	GGAAAAGGCCTCCACGGCCAATGTTATAGCACAGAACCAAACCACACATGCCACTTTCAGATTATAGATGTAAGGTTCTCTGTCATGTCCAGATTACCTTCAGAAGTCTTTAAGGAAAACACGTGAAAAGGGCTCTGAAGGCAACACTCTAACCGATAAGTGATTCATCAATTTGAATTCTCCTTGAAGCTGTCAGTGATGCTGAGCTGAAGGATCAGTGCACTAgagacgattaaATGGACAGCAtgcgtctcTCTGCCATCATGGTCACGTGCTCAGTCTGACTGCCGTATAg
seq35	AGCAGAGTCACTGTTCACAGGCCCTGCCAGGGGAAAGCAAGAGCACACACACAGCCACATGTATGCGGCCACACACACACACACACACACACACAGATGTTTGCTCTTATCTCTATGACGCACACCCCGAGCTCACACGCCCCAGGCCCATGGGTTCTATCTTGTCTCCCCTTTTCCACGTCTGCCAAAGATGCAGCCTG	CACCTA	TAGGTG	GGAAAAGGCCTCCACGGCCAAGCAGAGTCACTGTTCACAGGCCCTGCCAGGGGAAAGCAAGAGCACACACACAGCCACATGTATGCGGCCACACACACACACACACACACACACAGATGTTTGCTCTTATCTCTATGACGCACACCCCGAGCTCACACGCCCCAGGCCCATGGGTTCTATCTTGTCTCCCCTTTTCCACGTCTGCCAAAGATGCAGCCTGCACTAgagacgattaaATGGACAGCAtgcgtctcTCTGCCATCATAGGTGCGTGCTCAGTCTGACTGCCGTATAg
seq21134	CTGGAGTGACCCAGGGAGGAACTGCCGCCTATCAAAAGGAAACACCTGCCACAGAAGGTTCACTGAAGCCTGAGAAAATAAACGTCAAGAGCTCTGGGCTGTGCCACCACCAGTCTCCACCACTATTCTGAGGCAGAATGCACCTATTGGCTCACAATGCTGTGAAAGAAAACAAGAAAGTCGTGATGGTGAGCGCTGCC	CTAGAG	CTCTAG	GGAAAAGGCCTCCACGGCCACTGGAGTGACCCAGGGAGGAACTGCCGCCTATCAAAAGGAAACACCTGCCACAGAAGGTTCACTGAAGCCTGAGAAAATAAACGTCAAGAGCTCTGGGCTGTGCCACCACCAGTCTCCACCACTATTCTGAGGCAGAATGCACCTATTGGCTCACAATGCTGTGAAAGAAAACAAGAAAGTCGTGATGGTGAGCGCTGCCCACTAgagacgattaaATGGACAGCAtgcgtctcTCTGCCATCACTCTAGCGTGCTCAGTCTGACTGCCGTATAg
seq28694	GATGTAACAGCGTGCAATGCTGAACTGAAGGAAAAACTTCTTTAGTTTCCCTCATCAAGTGTGTCCTCAAGAGGGCGCTCCTGATACAGTCAGCTCCCACTTGCTCAGATTGGTCAAGGCTGAGGGGAAGGCCCTTGAACGGAAGCCTCCAGAAGCCTCCGTGGGAGGGCGGCCAGGTGGCGAGTGATGAGGATAGAGGC	CTCTCT	AGAGAG	GGAAAAGGCCTCCACGGCCAGATGTAACAGCGTGCAATGCTGAACTGAAGGAAAAACTTCTTTAGTTTCCCTCATCAAGTGTGTCCTCAAGAGGGCGCTCCTGATACAGTCAGCTCCCACTTGCTCAGATTGGTCAAGGCTGAGGGGAAGGCCCTTGAACGGAAGCCTCCAGAAGCCTCCGTGGGAGGGCGGCCAGGTGGCGAGTGATGAGGATAGAGGCCACTAgagacgattaaATGGACAGCAtgcgtctcTCTGCCATCAAGAGAGCGTGCTCAGTCTGACTGCCGTATAg
seq30286	CCGTTCATGCCTCGGTGCTGTCCAGGGAAGCTCTGGCCTCAGTGGCTGCAAGTCCTCAGCTTCCCGCAGCCTCCCCCGCAGCACCTGCTGCGGACTCAGACAAACCAAGAGCACTGAGTTTTCGGAGATTGAGAGCATGACTCACACATTCCAATTATGACACAGAGGGAAGTATTCTCAAGAAAGAGAGCTAGGGAAGT	ACCAAG	CTTGGT	GGAAAAGGCCTCCACGGCCACCGTTCATGCCTCGGTGCTGTCCAGGGAAGCTCTGGCCTCAGTGGCTGCAAGTCCTCAGCTTCCCGCAGCCTCCCCCGCAGCACCTGCTGCGGACTCAGACAAACCAAGAGCACTGAGTTTTCGGAGATTGAGAGCATGACTCACACATTCCAATTATGACACAGAGGGAAGTATTCTCAAGAAAGAGAGCTAGGGAAGTCACTAgagacgattaaATGGACAGCAtgcgtctcTCTGCCATCACTTGGTCGTGCTCAGTCTGACTGCCGTATAg
seq22006	TGGGTTGTTAGTCCAGCTCATGTTTGGCTGATGTAATTTCCCAAGGCAAGGACAAGACTGACAGGCAGGAACGCCCGGGGAGGTCCTTGGGGGAGATGAACATCCTCTTTTTATCTTCAAAGCAAATGTTCAGGAAGAGAAATGGCAACACTTCCCAGAATTCAGGCTGAAGCAAAACACAGATGACATATTGGACTGGC	CCTTGA	TCAAGG	GGAAAAGGCCTCCACGGCCATGGGTTGTTAGTCCAGCTCATGTTTGGCTGATGTAATTTCCCAAGGCAAGGACAAGACTGACAGGCAGGAACGCCCGGGGAGGTCCTTGGGGGAGATGAACATCCTCTTTTTATCTTCAAAGCAAATGTTCAGGAAGAGAAATGGCAACACTTCCCAGAATTCAGGCTGAAGCAAAACACAGATGACATATTGGACTGGCCACTAgagacgattaaATGGACAGCAtgcgtctcTCTGCCATCATCAAGGCGTGCTCAGTCTGACTGCCGTATAg
seq26118	AAAGGTGAAGTCACTTACGCTGGGCAATAAGCATTCTGTTTCCTACTGACCTCCGACCCCACGGACTTAAATTGTGCTGTGTCAGAGTTGTCCTGGGCTTAAAAGGAGATAACATACATTGAGCTTCCAGCACACTGGCTGACATACTGTTGATAATCAACAATTGCTGCCTTGTTTTTATCAGTCACTCACATTTTAGT	GACCAA	TTGGTC	GGAAAAGGCCTCCACGGCCAAAAGGTGAAGTCACTTACGCTGGGCAATAAGCATTCTGTTTCCTACTGACCTCCGACCCCACGGACTTAAATTGTGCTGTGTCAGAGTTGTCCTGGGCTTAAAAGGAGATAACATACATTGAGCTTCCAGCACACTGGCTGACATACTGTTGATAATCAACAATTGCTGCCTTGTTTTTATCAGTCACTCACATTTTAGTCACTAgagacgattaaATGGACAGCAtgcgtctcTCTGCCATCATTGGTCCGTGCTCAGTCTGACTGCCGTATAg
seq11409	CTGGATTACAAGAGTGGACTGTGGAGGCTGAAGTAGCTCCATCGTGGATGCTACTCCGCCATGTGGCTTCTGATTAACCCCAGTTCCAGGAAACCCTCTGAGATTTCCAGCTTATGCGCTGTTCCTCGTGTAAGACCAAGAACTTACCATAAAGCCTGACCTTAGGTCAAACAACTTTGATGTTATTGTACTCACACTGA	GAGGAA	TTCCTC	GGAAAAGGCCTCCACGGCCACTGGATTACAAGAGTGGACTGTGGAGGCTGAAGTAGCTCCATCGTGGATGCTACTCCGCCATGTGGCTTCTGATTAACCCCAGTTCCAGGAAACCCTCTGAGATTTCCAGCTTATGCGCTGTTCCTCGTGTAAGACCAAGAACTTACCATAAAGCCTGACCTTAGGTCAAACAACTTTGATGTTATTGTACTCACACTGACACTAgagacgattaaATGGACAGCAtgcgtctcTCTGCCATCATTCCTCCGTGCTCAGTCTGACTGCCGTATAg
seq19011	CTCTTCAGCCTTTTGCTTTTTGAAAAACGATTTGCACTATGCCTAAGAAAAACAAGAACCAAACAAAATGCCACTGATATTATGGTATACCACTGCCATCTAATGGCCACTACGGCTAACAAATTGCAAATGTTTTATGATTGAAAATGACCAATGTACAATTATTAAAATATGGAGATGCAAGGTTGAATTTGAAGGGA	TGTGAG	CTCACA	GGAAAAGGCCTCCACGGCCACTCTTCAGCCTTTTGCTTTTTGAAAAACGATTTGCACTATGCCTAAGAAAAACAAGAACCAAACAAAATGCCACTGATATTATGGTATACCACTGCCATCTAATGGCCACTACGGCTAACAAATTGCAAATGTTTTATGATTGAAAATGACCAATGTACAATTATTAAAATATGGAGATGCAAGGTTGAATTTGAAGGGACACTAgagacgattaaATGGACAGCAtgcgtctcTCTGCCATCACTCACACGTGCTCAGTCTGACTGCCGTATAg
seq26114	GATATTCAACTCAGAGTGACATTTTCACAACTCTGGTCATGAGGCTTGAAGTGACAAACTGCAAGATCAGGATGACTGCTCCCAGATAAGAGTCTGCCCCTGGTGAGCAGCCATCAGGCAGCTGACAGGGAGCACAGAACAGGGATTATGTACTCGAGTGACAGCCTGGCGTGGTGACCTGGCTTCCTGCCAGGGCCAAC	TGGTGA	TCACCA	GGAAAAGGCCTCCACGGCCAGATATTCAACTCAGAGTGACATTTTCACAACTCTGGTCATGAGGCTTGAAGTGACAAACTGCAAGATCAGGATGACTGCTCCCAGATAAGAGTCTGCCCCTGGTGAGCAGCCATCAGGCAGCTGACAGGGAGCACAGAACAGGGATTATGTACTCGAGTGACAGCCTGGCGTGGTGACCTGGCTTCCTGCCAGGGCCAACCACTAgagacgattaaATGGACAGCAtgcgtctcTCTGCCATCATCACCACGTGCTCAGTCTGACTGCCGTATAg
seq13453	AAGTATTGCTTGTGGCGTGGGCTGCTGGGCTGCTGGCAGCAGGTCACCATCATGTCCCTCATCCTCAGTGCAATTCTTTGGCCAAGAGCCCATGTCACTAGGATGACTCATACCGAGCCCATTGTCAACTAAAAGCCTGAAGTTGTTTCTACAGAGGCTGTTCTTGACTCACACCTCCCTCAACTTCTACTTCAGCAATT	TCTCGT	ACGAGA	GGAAAAGGCCTCCACGGCCAAAGTATTGCTTGTGGCGTGGGCTGCTGGGCTGCTGGCAGCAGGTCACCATCATGTCCCTCATCCTCAGTGCAATTCTTTGGCCAAGAGCCCATGTCACTAGGATGACTCATACCGAGCCCATTGTCAACTAAAAGCCTGAAGTTGTTTCTACAGAGGCTGTTCTTGACTCACACCTCCCTCAACTTCTACTTCAGCAATTCACTAgagacgattaaATGGACAGCAtgcgtctcTCTGCCATCAACGAGACGTGCTCAGTCTGACTGCCGTATAg
seq17790	TATATATGAAGGGGAGTTTCTTGAGGAGAGCTGACTCACATGATTACAAGGTGAAGTCCCATGATATGCTGTCTGCAAGCTGAGGAAGAAGGAAGCCAATAGTGGCTCAGTCAGAGTTCAGAAGCCTCAAAAGCAGGGAAGCTGATAGTATAGCCTTCAGTCTGTGGCTGAAGGCCTGAGAGCCCCTGGAAAACCACTGG	ACCAGA	TCTGGT	GGAAAAGGCCTCCACGGCCATATATATGAAGGGGAGTTTCTTGAGGAGAGCTGACTCACATGATTACAAGGTGAAGTCCCATGATATGCTGTCTGCAAGCTGAGGAAGAAGGAAGCCAATAGTGGCTCAGTCAGAGTTCAGAAGCCTCAAAAGCAGGGAAGCTGATAGTATAGCCTTCAGTCTGTGGCTGAAGGCCTGAGAGCCCCTGGAAAACCACTGGCACTAgagacgattaaATGGACAGCAtgcgtctcTCTGCCATCATCTGGTCGTGCTCAGTCTGACTGCCGTATAg
seq21315	CAACCTCTGTAAACAGGCTGGGGTGGACCATGGTCAGTGGTCTTCTTATCTGGAGAAAGTTATTGAAATCAGTCTCTTGCAGTTATGGCTGGTGGAACAGGAGTTGGGGGTCAGTTAGTCACATCTGGTGGAACTGCAAATTGTTTCAGTATTGCTTATCTCAAGGCCAGTGTTTGTTTAGCTGCTAGAGAAAAAGAAAA	CATGCT	AGCATG	GGAAAAGGCCTCCACGGCCACAACCTCTGTAAACAGGCTGGGGTGGACCATGGTCAGTGGTCTTCTTATCTGGAGAAAGTTATTGAAATCAGTCTCTTGCAGTTATGGCTGGTGGAACAGGAGTTGGGGGTCAGTTAGTCACATCTGGTGGAACTGCAAATTGTTTCAGTATTGCTTATCTCAAGGCCAGTGTTTGTTTAGCTGCTAGAGAAAAAGAAAACACTAgagacgattaaATGGACAGCAtgcgtctcTCTGCCATCAAGCATGCGTGCTCAGTCTGACTGCCGTATAg
range_88_8	GGGACCATGTGGGGCCCACCTGGCTTTCCTGAAGCCCCCATCTACCCCTGAGGATGTCTCCCACTGAGGGGGCTGGATCTCCACCAGACTCAGAAGATTCCACAATGGCTGGATCCAAGGGTTCAAATACAAAGGGAGGGCTGTGGCCTGAGCCACCAAAAAGTACAGGAGGTGAGCAGGAAGAGCGGGGGAACAACAGA	GCACTT	AAGTGC	GGAAAAGGCCTCCACGGCCAGGGACCATGTGGGGCCCACCTGGCTTTCCTGAAGCCCCCATCTACCCCTGAGGATGTCTCCCACTGAGGGGGCTGGATCTCCACCAGACTCAGAAGATTCCACAATGGCTGGATCCAAGGGTTCAAATACAAAGGGAGGGCTGTGGCCTGAGCCACCAAAAAGTACAGGAGGTGAGCAGGAAGAGCGGGGGAACAACAGACACTAgagacgattaaATGGACAGCAtgcgtctcTCTGCCATCAAAGTGCCGTGCTCAGTCTGACTGCCGTATAg
seq5941	TTAAAAAGGAAAATAAATAGATGTTGCAAGATCTTTCCTCTTTTCGCTGTTAGCAGATGATAATAGTTAGCTTCCCCATGTCACAGAGGAAATAGGCATGAATGACTCAGCAGAGATGACCCAACAAAAGGAAACTAGTGCTATGAAATCTGAGTCAGTTCAAACTAAATCCACATGGTGCCTCGCCTTGGAAAATTAAT	AGGTCA	TGACCT	GGAAAAGGCCTCCACGGCCATTAAAAAGGAAAATAAATAGATGTTGCAAGATCTTTCCTCTTTTCGCTGTTAGCAGATGATAATAGTTAGCTTCCCCATGTCACAGAGGAAATAGGCATGAATGACTCAGCAGAGATGACCCAACAAAAGGAAACTAGTGCTATGAAATCTGAGTCAGTTCAAACTAAATCCACATGGTGCCTCGCCTTGGAAAATTAATCACTAgagacgattaaATGGACAGCAtgcgtctcTCTGCCATCATGACCTCGTGCTCAGTCTGACTGCCGTATAg
seq31349	CCTATGAGAGTCTAAAGCCAGCGCTGATCTGACAGGAGGCGGAGCTCAAGCTGTCATGCTCACTCACTGGGTGCTCACCTCCTGCTGTGCGGCTGGTTCCTAACAGGCCACTGCTGCCTACCAGTTCACGCCTACGGGATTGGACCCCTGATCTATTGTGTGCCAGGCACTCAAGAAGTAAAAACAAATGAAAATTAAAA	CGATGA	TCATCG	GGAAAAGGCCTCCACGGCCACCTATGAGAGTCTAAAGCCAGCGCTGATCTGACAGGAGGCGGAGCTCAAGCTGTCATGCTCACTCACTGGGTGCTCACCTCCTGCTGTGCGGCTGGTTCCTAACAGGCCACTGCTGCCTACCAGTTCACGCCTACGGGATTGGACCCCTGATCTATTGTGTGCCAGGCACTCAAGAAGTAAAAACAAATGAAAATTAAAACACTAgagacgattaaATGGACAGCAtgcgtctcTCTGCCATCATCATCGCGTGCTCAGTCTGACTGCCGTATAg
seq29399	GACTTTAGCTCAGGAGCCAGATATCCTGGTTCCTAGCTTGGCTTCTTCACCAGTTACTGCCTGACTGGAACATGAGATAGGTGTGGGGAGAGCTGAGTCAGCCTGCACAGCACACCCAGGGCCAGGCTCCGTCAGACTACAGCCAGACCAGAGCAAGTCCTGCCAATATCAGCAGAGCTCACTATCCAACTATGATGTGT	ATCGCA	TGCGAT	GGAAAAGGCCTCCACGGCCAGACTTTAGCTCAGGAGCCAGATATCCTGGTTCCTAGCTTGGCTTCTTCACCAGTTACTGCCTGACTGGAACATGAGATAGGTGTGGGGAGAGCTGAGTCAGCCTGCACAGCACACCCAGGGCCAGGCTCCGTCAGACTACAGCCAGACCAGAGCAAGTCCTGCCAATATCAGCAGAGCTCACTATCCAACTATGATGTGTCACTAgagacgattaaATGGACAGCAtgcgtctcTCTGCCATCATGCGATCGTGCTCAGTCTGACTGCCGTATAg
seq10266	CTGAGCATCCCCTGGTGTCCTGAGTGCCCCCTGGTGGTTGTGAGGGACCCCTGGTTTACTGAGCACACCCTAGTGTCCTGAGAGCCCCTTGCTGTCCTGAGCACCTCCTGGTGTTCTGAGCGCCCTCTGGTGTTCTGATCACTCTCTGAAGGTCCTGAGCGCCCCCGGAGGTCCTCAGCACGCTCTGATGTCCTGAGGGC	CTTCCT	AGGAAG	GGAAAAGGCCTCCACGGCCACTGAGCATCCCCTGGTGTCCTGAGTGCCCCCTGGTGGTTGTGAGGGACCCCTGGTTTACTGAGCACACCCTAGTGTCCTGAGAGCCCCTTGCTGTCCTGAGCACCTCCTGGTGTTCTGAGCGCCCTCTGGTGTTCTGATCACTCTCTGAAGGTCCTGAGCGCCCCCGGAGGTCCTCAGCACGCTCTGATGTCCTGAGGGCCACTAgagacgattaaATGGACAGCAtgcgtctcTCTGCCATCAAGGAAGCGTGCTCAGTCTGACTGCCGTATAg
high_7_6	CCCACCTTGCAGACCCCACCCTCTAGGAATGGATTTATGCTTCATTGTTGGTGGGAACCATAGCAACCACAGATGACCATGAGTCAGTAGATAATAAACAGGATTCTTTACAAACAGAGGTTGCCTGGGGCAACCCTGGGAAGGTGAGGCCCTGGATTTCCTGGTCTGGCCTCTGAGAACCTCCTAGCACCCCAGAACTC	CTCCTT	AAGGAG	GGAAAAGGCCTCCACGGCCACCCACCTTGCAGACCCCACCCTCTAGGAATGGATTTATGCTTCATTGTTGGTGGGAACCATAGCAACCACAGATGACCATGAGTCAGTAGATAATAAACAGGATTCTTTACAAACAGAGGTTGCCTGGGGCAACCCTGGGAAGGTGAGGCCCTGGATTTCCTGGTCTGGCCTCTGAGAACCTCCTAGCACCCCAGAACTCCACTAgagacgattaaATGGACAGCAtgcgtctcTCTGCCATCAAAGGAGCGTGCTCAGTCTGACTGCCGTATAg
seq9390	CCTGACTCGCAGGAGCCGGCAGCTCCTAGTGCTGAGCTCACCGGCTCGGCCCAGCACCAGCACCACCTCCCCTCTGAGCATCTGGTGGCCTTGCTGATAACACAGTGACACAGCCATTTCCTTCTATAGCAGAAACATCTTTGGAGTTCTGTTTCCACAGTCCTTTGAGAGACACTCTCGAGGCCAGGAGCTGGCCTCAG	AGCTGA	TCAGCT	GGAAAAGGCCTCCACGGCCACCTGACTCGCAGGAGCCGGCAGCTCCTAGTGCTGAGCTCACCGGCTCGGCCCAGCACCAGCACCACCTCCCCTCTGAGCATCTGGTGGCCTTGCTGATAACACAGTGACACAGCCATTTCCTTCTATAGCAGAAACATCTTTGGAGTTCTGTTTCCACAGTCCTTTGAGAGACACTCTCGAGGCCAGGAGCTGGCCTCAGCACTAgagacgattaaATGGACAGCAtgcgtctcTCTGCCATCATCAGCTCGTGCTCAGTCTGACTGCCGTATAg
seq26411	ACAGTGCATCATAAGATGTGTGTGGTATGTTCAGCACTGGACATGTGCAGGACTAGAGGACAGATAAGCTTTCTGAGTGGGTGGCCCACATGTTCCTGTCATCCATCTCAACCACACTAGCACCTATCTTTGAGCTCATCCCTGTGACTATCTGAGTGTGTGATAGTTGTGATTGGTGGAGGTTCCTTATGACTAATTGA	GTAGGT	ACCTAC	GGAAAAGGCCTCCACGGCCAACAGTGCATCATAAGATGTGTGTGGTATGTTCAGCACTGGACATGTGCAGGACTAGAGGACAGATAAGCTTTCTGAGTGGGTGGCCCACATGTTCCTGTCATCCATCTCAACCACACTAGCACCTATCTTTGAGCTCATCCCTGTGACTATCTGAGTGTGTGATAGTTGTGATTGGTGGAGGTTCCTTATGACTAATTGACACTAgagacgattaaATGGACAGCAtgcgtctcTCTGCCATCAACCTACCGTGCTCAGTCTGACTGCCGTATAg
seq1105	ATGTCTATGTCATATTCAGTATCAAAGATGATTGAGCAGAGACTGTATCTATATTCCTTCCTTCCTTTCTCTGTTTAAGGCCTTTACTTAGGTCTGGATAAGTGCTGTCTGGGGAAAGAAGATAACTCCTGGACTTGCACTGCTGCTACTGTGTGCAAATGGAAATTCTGAAATGCAGGGGATGTGATGGGATGAGAGTA	CGTTGT	ACAACG	GGAAAAGGCCTCCACGGCCAATGTCTATGTCATATTCAGTATCAAAGATGATTGAGCAGAGACTGTATCTATATTCCTTCCTTCCTTTCTCTGTTTAAGGCCTTTACTTAGGTCTGGATAAGTGCTGTCTGGGGAAAGAAGATAACTCCTGGACTTGCACTGCTGCTACTGTGTGCAAATGGAAATTCTGAAATGCAGGGGATGTGATGGGATGAGAGTACACTAgagacgattaaATGGACAGCAtgcgtctcTCTGCCATCAACAACGCGTGCTCAGTCTGACTGCCGTATAg
seq11182	AACTAATGGAATAAGGTTTGTGTGTGCAAGTCCATCTCAGCGCCAATTTCCCCTCTTTCTCATGGCCATAAAACTTCCCTGGGAGAGGGAATTTATGGCAGTCTTCTTTTCTCAGAAGTTTCTGCTTTTAGTCAGATAAGGAAAGCTCCAGGAAGGCTTCTTTCTGCATCTGTTGATTCTCATTTACCTCCGGCTCAAAA	GATCTC	GAGATC	GGAAAAGGCCTCCACGGCCAAACTAATGGAATAAGGTTTGTGTGTGCAAGTCCATCTCAGCGCCAATTTCCCCTCTTTCTCATGGCCATAAAACTTCCCTGGGAGAGGGAATTTATGGCAGTCTTCTTTTCTCAGAAGTTTCTGCTTTTAGTCAGATAAGGAAAGCTCCAGGAAGGCTTCTTTCTGCATCTGTTGATTCTCATTTACCTCCGGCTCAAAACACTAgagacgattaaATGGACAGCAtgcgtctcTCTGCCATCAGAGATCCGTGCTCAGTCTGACTGCCGTATAg
seq6161	GATATTATCACTCAAATAGACCAATAAATAGAACAGAATAGTTTCCAGAAACAGACACATGCTTACATAGACATTTGATTTCTGACCAAGGTGGCGCTGCAGAGCAATGGGAACCAAGCAGCCTTTTCAGTAATTAGAGCCATCTGAATGTGACTCATGTGAAAAGAATGAAACTTTAGTCCTACCGTACCCCATACACA	GTACTC	GAGTAC	GGAAAAGGCCTCCACGGCCAGATATTATCACTCAAATAGACCAATAAATAGAACAGAATAGTTTCCAGAAACAGACACATGCTTACATAGACATTTGATTTCTGACCAAGGTGGCGCTGCAGAGCAATGGGAACCAAGCAGCCTTTTCAGTAATTAGAGCCATCTGAATGTGACTCATGTGAAAAGAATGAAACTTTAGTCCTACCGTACCCCATACACACACTAgagacgattaaATGGACAGCAtgcgtctcTCTGCCATCAGAGTACCGTGCTCAGTCTGACTGCCGTATAg
seq34357	ATAACATGTATCATGTGCCAGAAACTTACACTTCTTTCTCTTCCCTGCAGTGACCCTTCTAGGAAGATGGCATCTCTCTTTAACATACAGAACTCAGCCATTATCTCTCAGCCTCACCTTTTCAATTTCCTTTACTGTCTAGTTTGATGGCTTCTTAGTTCACTCCCTTGCTGTGTTTCTCTTCCTTTTTCTTCCTTGTT	CAGTGA	TCACTG	GGAAAAGGCCTCCACGGCCAATAACATGTATCATGTGCCAGAAACTTACACTTCTTTCTCTTCCCTGCAGTGACCCTTCTAGGAAGATGGCATCTCTCTTTAACATACAGAACTCAGCCATTATCTCTCAGCCTCACCTTTTCAATTTCCTTTACTGTCTAGTTTGATGGCTTCTTAGTTCACTCCCTTGCTGTGTTTCTCTTCCTTTTTCTTCCTTGTTCACTAgagacgattaaATGGACAGCAtgcgtctcTCTGCCATCATCACTGCGTGCTCAGTCTGACTGCCGTATAg
seq20112	GTGGCTTAGGCCAGCATGTGGTCTGTTTCTAATCTCTAGACTTGAGGAAGTGACAATCTATTGAGAGGAGCTAGACAAGTAAACAGGCAGTTACCACACCGGTGATAAGGGTGGTGACAGCAGTGAACCCAGGGTGAGTCAGGAGGCAGAGGAGGGGCAGACACGGGAGCTGGAGAGTGGAAACCTGGGAAGCCTTCCTG	TGTCGA	TCGACA	GGAAAAGGCCTCCACGGCCAGTGGCTTAGGCCAGCATGTGGTCTGTTTCTAATCTCTAGACTTGAGGAAGTGACAATCTATTGAGAGGAGCTAGACAAGTAAACAGGCAGTTACCACACCGGTGATAAGGGTGGTGACAGCAGTGAACCCAGGGTGAGTCAGGAGGCAGAGGAGGGGCAGACACGGGAGCTGGAGAGTGGAAACCTGGGAAGCCTTCCTGCACTAgagacgattaaATGGACAGCAtgcgtctcTCTGCCATCATCGACACGTGCTCAGTCTGACTGCCGTATAg
seq15132	CTTTAAATGGGTAGATTGTATGGTATGGGAATAATGTCTCAATAAAGCTGTTACAAAGAGACAGAGAATATAAGAGGCACAGAGCAGAGACCAGAGACTCTGGGGGACACAGATAAGAGTGACAGAGGCCAGGCACATTGGCTCATACCAGTAATTCCAGCACTTTGGGAGGCTGACGCAGGAGAATCGTTTGAACCGAG	GTGTTC	GAACAC	GGAAAAGGCCTCCACGGCCACTTTAAATGGGTAGATTGTATGGTATGGGAATAATGTCTCAATAAAGCTGTTACAAAGAGACAGAGAATATAAGAGGCACAGAGCAGAGACCAGAGACTCTGGGGGACACAGATAAGAGTGACAGAGGCCAGGCACATTGGCTCATACCAGTAATTCCAGCACTTTGGGAGGCTGACGCAGGAGAATCGTTTGAACCGAGCACTAgagacgattaaATGGACAGCAtgcgtctcTCTGCCATCAGAACACCGTGCTCAGTCTGACTGCCGTATAg
seq33935	TGATTTTGTATCCTGAGACTTTGCTGAAGTTGCTTATCAGCTTAAGAAGCTTTTGGGCTGTGATGATAGGGTTTTCTAGATATAGGATCATGTCATCTGCAAACAGAGATAATTTGACTTCCTCTCTAACTATTGGAATACCCTTTATTTCTTTCTCTTGCCTGATTGCCCTGACCAGAACTTCCAACTCAATGTTGAAC	ATCGTC	GACGAT	GGAAAAGGCCTCCACGGCCATGATTTTGTATCCTGAGACTTTGCTGAAGTTGCTTATCAGCTTAAGAAGCTTTTGGGCTGTGATGATAGGGTTTTCTAGATATAGGATCATGTCATCTGCAAACAGAGATAATTTGACTTCCTCTCTAACTATTGGAATACCCTTTATTTCTTTCTCTTGCCTGATTGCCCTGACCAGAACTTCCAACTCAATGTTGAACCACTAgagacgattaaATGGACAGCAtgcgtctcTCTGCCATCAGACGATCGTGCTCAGTCTGACTGCCGTATAg
seq19192	AGAGCTTTCCAAACTCCACACAAGCCAGTTATTCTCTGCCTTGTTTTCTTTGGCTTCAGGTTAGTAACACAGAATGAGTCAAACAGTATTAACTTTCAATAGGGAAGTGGTGTGGTCAACCAAAGCTGTTTGCGGCTAGATTATGAAGATAGGTAGGGCAGGTAATGCAGAATAGCCCATAATACTGTGAGGAGGCAGAG	CTTGCA	TGCAAG	GGAAAAGGCCTCCACGGCCAAGAGCTTTCCAAACTCCACACAAGCCAGTTATTCTCTGCCTTGTTTTCTTTGGCTTCAGGTTAGTAACACAGAATGAGTCAAACAGTATTAACTTTCAATAGGGAAGTGGTGTGGTCAACCAAAGCTGTTTGCGGCTAGATTATGAAGATAGGTAGGGCAGGTAATGCAGAATAGCCCATAATACTGTGAGGAGGCAGAGCACTAgagacgattaaATGGACAGCAtgcgtctcTCTGCCATCATGCAAGCGTGCTCAGTCTGACTGCCGTATAg
seq10464	AGTGTAAGCAGGAGTCACGGAAGGGTTTAAGCAGGAGAGTGCTATGAGGCAGTCTATTTTGGAAAGATCCCTCTGACTGGGGCAGAGTGGATGCGGGAGGCTGGGCTGTGGTTGATCACAGAGGTGGGAGGAGATTCGAGGCTGGAGACTCCAGTAAATGACAGGCTGTGGTGATGGATTAGCTATGGGTGGCGGCTTGG	CATTCC	GGAATG	GGAAAAGGCCTCCACGGCCAAGTGTAAGCAGGAGTCACGGAAGGGTTTAAGCAGGAGAGTGCTATGAGGCAGTCTATTTTGGAAAGATCCCTCTGACTGGGGCAGAGTGGATGCGGGAGGCTGGGCTGTGGTTGATCACAGAGGTGGGAGGAGATTCGAGGCTGGAGACTCCAGTAAATGACAGGCTGTGGTGATGGATTAGCTATGGGTGGCGGCTTGGCACTAgagacgattaaATGGACAGCAtgcgtctcTCTGCCATCAGGAATGCGTGCTCAGTCTGACTGCCGTATAg
seq15713	ACTTGGCCATGAAGAAGGAAGTCAGTAAAACAGGCTCTCTGAAAAACATAACTGCTTATGTATTTTGCTTCCTAGAAAAGACATGAAGCTATGTTGAGGCCTGATAAGACCTTGGAAGTCTTTAAAAGGATTAAATTTGCCACCTAAAAACATTTGGTTGTATACATCTGGCTTCCTCTTAATTTGTAGCATATTGAAAG	CGACTT	AAGTCG	GGAAAAGGCCTCCACGGCCAACTTGGCCATGAAGAAGGAAGTCAGTAAAACAGGCTCTCTGAAAAACATAACTGCTTATGTATTTTGCTTCCTAGAAAAGACATGAAGCTATGTTGAGGCCTGATAAGACCTTGGAAGTCTTTAAAAGGATTAAATTTGCCACCTAAAAACATTTGGTTGTATACATCTGGCTTCCTCTTAATTTGTAGCATATTGAAAGCACTAgagacgattaaATGGACAGCAtgcgtctcTCTGCCATCAAAGTCGCGTGCTCAGTCTGACTGCCGTATAg
seq1798	CTGAAAGTGCTGCTGAAGCAGGTTTAGAGTGGGAGGAGGTGGGGTGGGGACAAAACTCAAGGCTGACCAAGAGGGCGAACAGGATGTGCCATGCCCTCTCCAGCCGCCAGGTGGCAACAACACATGGGTCTGCAGCTTGTTTTGCCTCTAAGGACCCACCCTGGACATGGCTCCACACAAACATGTCACCTTCTGGCCTC	CAGCAA	TTGCTG	GGAAAAGGCCTCCACGGCCACTGAAAGTGCTGCTGAAGCAGGTTTAGAGTGGGAGGAGGTGGGGTGGGGACAAAACTCAAGGCTGACCAAGAGGGCGAACAGGATGTGCCATGCCCTCTCCAGCCGCCAGGTGGCAACAACACATGGGTCTGCAGCTTGTTTTGCCTCTAAGGACCCACCCTGGACATGGCTCCACACAAACATGTCACCTTCTGGCCTCCACTAgagacgattaaATGGACAGCAtgcgtctcTCTGCCATCATTGCTGCGTGCTCAGTCTGACTGCCGTATAg
seq3638	TGTTTCTGTTAAATATTTCCTTTCTTTTGTGTATATTCCCTTGAAAGAAGTTGACCTCCTTTCTGTTTCTGCTTTCTTCCCTAGAAGTGACTCATTCTCTGATCTGATAACTCATCTTTCAACATTGTGCTTGAAGTTCTGACATACTTTGCAATGAAGAAAATAGAAGTAATTTACTCCAGGAAATATGCCATTAAGTC	TGCGAT	ATCGCA	GGAAAAGGCCTCCACGGCCATGTTTCTGTTAAATATTTCCTTTCTTTTGTGTATATTCCCTTGAAAGAAGTTGACCTCCTTTCTGTTTCTGCTTTCTTCCCTAGAAGTGACTCATTCTCTGATCTGATAACTCATCTTTCAACATTGTGCTTGAAGTTCTGACATACTTTGCAATGAAGAAAATAGAAGTAATTTACTCCAGGAAATATGCCATTAAGTCCACTAgagacgattaaATGGACAGCAtgcgtctcTCTGCCATCAATCGCACGTGCTCAGTCTGACTGCCGTATAg
seq3167	AAGCTGCTATGAGGAGGTGACATTTGAGCAGAACTGATAATGTGAGGGAATAAGTCATGTGAAGATGCAAGCCATAATATTCCAGGTGACAAAACAAAAAGGACAAAGGTCATTTGGTGGGAACGAGTATGGCATGTTCAAAGAACAGCACCAAGGCCAGTGTGGCTGAAGTGTGATAAACAAGGAAGTCAGGGGTAGGA	CTAGTC	GACTAG	GGAAAAGGCCTCCACGGCCAAAGCTGCTATGAGGAGGTGACATTTGAGCAGAACTGATAATGTGAGGGAATAAGTCATGTGAAGATGCAAGCCATAATATTCCAGGTGACAAAACAAAAAGGACAAAGGTCATTTGGTGGGAACGAGTATGGCATGTTCAAAGAACAGCACCAAGGCCAGTGTGGCTGAAGTGTGATAAACAAGGAAGTCAGGGGTAGGACACTAgagacgattaaATGGACAGCAtgcgtctcTCTGCCATCAGACTAGCGTGCTCAGTCTGACTGCCGTATAg
seq29809	ACAACGTGGCCAACTGTTTGGCATAAGCGGCCTTGCTGTCAGCCTATCTTGGCTTTCAACATGCCTTCCTCACTAAGCTTAGTCATGTCTAGCTTTTGATTAAAAGTGGGAGATGTGCGACTCTTCCTTAAAGTTGAACACTTAGAGGCCATTGTAGGGTTATCAGTTGGCCTAATTTCAATACTGTGTCTCAGGGAACA	AGAGTC	GACTCT	GGAAAAGGCCTCCACGGCCAACAACGTGGCCAACTGTTTGGCATAAGCGGCCTTGCTGTCAGCCTATCTTGGCTTTCAACATGCCTTCCTCACTAAGCTTAGTCATGTCTAGCTTTTGATTAAAAGTGGGAGATGTGCGACTCTTCCTTAAAGTTGAACACTTAGAGGCCATTGTAGGGTTATCAGTTGGCCTAATTTCAATACTGTGTCTCAGGGAACACACTAgagacgattaaATGGACAGCAtgcgtctcTCTGCCATCAGACTCTCGTGCTCAGTCTGACTGCCGTATAg
seq27224	TGAACTGATTAACAGGGACTATGTCATGAAGGACCTTGTGAGCCACGGGACTGATTATTTAAGCAATAGATGTTATCAAAGAGTTTTAATCTGCTCACATCATCAGATTTATACTGTGGAAGGCTCCCTCTGGTGGCAGTGTAGGGAATGGATCAACTAAAGTAGGTAAGACAGTAAAAGCTTTGGAGAGACTTGAGGTA	CCGTAT	ATACGG	GGAAAAGGCCTCCACGGCCATGAACTGATTAACAGGGACTATGTCATGAAGGACCTTGTGAGCCACGGGACTGATTATTTAAGCAATAGATGTTATCAAAGAGTTTTAATCTGCTCACATCATCAGATTTATACTGTGGAAGGCTCCCTCTGGTGGCAGTGTAGGGAATGGATCAACTAAAGTAGGTAAGACAGTAAAAGCTTTGGAGAGACTTGAGGTACACTAgagacgattaaATGGACAGCAtgcgtctcTCTGCCATCAATACGGCGTGCTCAGTCTGACTGCCGTATAg
ENSG00000147454.256.2	CCTCCAGAGGCTTCCGTGGAGTCAGAGCCTTTGAGGCCCTCTCTTGCTCTTATGTCCAGGTAACATGGAGCAAAGATAGAGCTGAATTTTAAGAACCGCCCTGTCAGGGGAAACCACTCATTAAAGTCAAACTCCTTGGCCGCAAAACCGCAGGTGGGGGTAGAACAGGACCACAGAGGTTGCCTTCATCCTGCACGTAT	GACCTT	AAGGTC	GGAAAAGGCCTCCACGGCCACCTCCAGAGGCTTCCGTGGAGTCAGAGCCTTTGAGGCCCTCTCTTGCTCTTATGTCCAGGTAACATGGAGCAAAGATAGAGCTGAATTTTAAGAACCGCCCTGTCAGGGGAAACCACTCATTAAAGTCAAACTCCTTGGCCGCAAAACCGCAGGTGGGGGTAGAACAGGACCACAGAGGTTGCCTTCATCCTGCACGTATCACTAgagacgattaaATGGACAGCAtgcgtctcTCTGCCATCAAAGGTCCGTGCTCAGTCTGACTGCCGTATAg
seq7381	CATATGGACTTATAGAGGTTTGTGCAGTGTTGATGTTGTTTCTCCACCATGATATATGCAGTTAATCCTATCACTTTTGTGCAGAGACCATATTGCCCTGTGAGATAAGATGTCAGGCTCAGAATGGCAGCTGCAGTCCTTTTACCAGATAGATTTAGAGCAGGCAAGGGTGATTAGCTTAACCTATGTCTTTCAGGAAT	AGAGAG	CTCTCT	GGAAAAGGCCTCCACGGCCACATATGGACTTATAGAGGTTTGTGCAGTGTTGATGTTGTTTCTCCACCATGATATATGCAGTTAATCCTATCACTTTTGTGCAGAGACCATATTGCCCTGTGAGATAAGATGTCAGGCTCAGAATGGCAGCTGCAGTCCTTTTACCAGATAGATTTAGAGCAGGCAAGGGTGATTAGCTTAACCTATGTCTTTCAGGAATCACTAgagacgattaaATGGACAGCAtgcgtctcTCTGCCATCACTCTCTCGTGCTCAGTCTGACTGCCGTATAg
seq33601	CTCATGGTGAGCGCAGTGTGCTTCCTAGCTCCTTGACCTTGGCTTGCTTGACCATGTGACTTGCTTTAGCAGATATGATGTGAACAGAGGCTTGTCACACTGGCAATCTGCCATGAGAACATGCCCCAGGTTGCTTCTGATCCTTTAGTCTGGGGCTCACAACCCAACACATTTAGAAACCATCTAAACTGAACTCACAG	GCCTTA	TAAGGC	GGAAAAGGCCTCCACGGCCACTCATGGTGAGCGCAGTGTGCTTCCTAGCTCCTTGACCTTGGCTTGCTTGACCATGTGACTTGCTTTAGCAGATATGATGTGAACAGAGGCTTGTCACACTGGCAATCTGCCATGAGAACATGCCCCAGGTTGCTTCTGATCCTTTAGTCTGGGGCTCACAACCCAACACATTTAGAAACCATCTAAACTGAACTCACAGCACTAgagacgattaaATGGACAGCAtgcgtctcTCTGCCATCATAAGGCCGTGCTCAGTCTGACTGCCGTATAg
seq22643	CTGTGCACACAGGTGCTGGCCGCCAGCAGGACAGCTGTGCAGTGCCACTGGAACAGCCTCCGCAGGCCTCTGCTCCCAGCAGATAATAGACTGGTCATGAGGTATTTTTAAGCAGTTGCTTAAAAAGACAGCATTGCGTGACCACAACCCTGGGGTGGCTCATAAACCCAAGCCTGTAGGAATCTTGAGATAAGCTTTCC	CGTTAG	CTAACG	GGAAAAGGCCTCCACGGCCACTGTGCACACAGGTGCTGGCCGCCAGCAGGACAGCTGTGCAGTGCCACTGGAACAGCCTCCGCAGGCCTCTGCTCCCAGCAGATAATAGACTGGTCATGAGGTATTTTTAAGCAGTTGCTTAAAAAGACAGCATTGCGTGACCACAACCCTGGGGTGGCTCATAAACCCAAGCCTGTAGGAATCTTGAGATAAGCTTTCCCACTAgagacgattaaATGGACAGCAtgcgtctcTCTGCCATCACTAACGCGTGCTCAGTCTGACTGCCGTATAg
seq15638	GGAGGTGAGGGAGAATTGTTTGTGACCCACATTGCACAGTCACCTTAGAGTTTTCCAGAAGTGAGTCCTGAGAGGAGGCACATGCAATGACCAGCCATAGCCACTAGGGGGAAGCATTTGCTTGTGAAACCAACGACCTAACCGACCAGTAGCCAACTCAGATTCCTGTCACTATACCCTTGAACTATCCCAAGAAGTGG	TGAGGA	TCCTCA	GGAAAAGGCCTCCACGGCCAGGAGGTGAGGGAGAATTGTTTGTGACCCACATTGCACAGTCACCTTAGAGTTTTCCAGAAGTGAGTCCTGAGAGGAGGCACATGCAATGACCAGCCATAGCCACTAGGGGGAAGCATTTGCTTGTGAAACCAACGACCTAACCGACCAGTAGCCAACTCAGATTCCTGTCACTATACCCTTGAACTATCCCAAGAAGTGGCACTAgagacgattaaATGGACAGCAtgcgtctcTCTGCCATCATCCTCACGTGCTCAGTCTGACTGCCGTATAg

## Sheet: Supp_table3
Supplementary Table 3 | 98 synthetic CREs and their associated barcodes (Figures 2, 5)
Motif	Barcode in DNA Tape	Barcode in pegRNA	Sequence	Identifier		TF names
AAAGATCAAAGGAA	TGGCA	TGCCA	GACTGAGCACGTGATGGCAGAGGAATCCTGCATACATAATTCATACCCAAAGATCAAAGGAAGCTTAAAGATCAAAGGAAAGATAAAGATCAAAGGAAAGACAAAGATCAAAGGAAGAAAAAAGATCAAAGGAATTAAAAAGATCAAAGGAACACTAgagacgattaaATGGACAGCAtgcgtctcTCTGCCATCATGCCACGTGCTCAGTCTGACTGCCGTATAggcagc	TCF/LEF	Wnt	TCF7\TCF7L1\TCF7L2	LEF1
AATCCACA	CACCT	AGGTG	GACTGAGCACGTGATGGCAGAGGAATCCTGCATACATAATTCATACCCATTATCTCAGGCTTGCTTTCTTCAACTTAAGTAGATAATCCACAATAAAATCCACACAGCAATCCACAGAAAAATCCACATAAAAATCCACATGGGAATCCACACACTAgagacgattaaATGGACAGCAtgcgtctcTCTGCCATCAAGGTGCGTGCTCAGTCTGACTGCCGTATAggcagc	FOXH1/SMAD	Nodal	FOXH1/SMAD2/SMAD4
ACTTCCGGT	TGAAG	CTTCA	GACTGAGCACGTGATGGCAGAGGAATCCTGCATACATAATTCATACCCATTATCTCAGGCTTGCTTTCTTCAACTTAAACTTCCGGTTGTAACTTCCGGTACCAACTTCCGGTGAAGACTTCCGGTAATAACTTCCGGTATGGACTTCCGGTCACTAgagacgattaaATGGACAGCAtgcgtctcTCTGCCATCACTTCACGTGCTCAGTCTGACTGCCGTATAggcagc	ETS_v1	ETS_v2	ETV2\ETV3\ETV5\ETV6	ELK1\ELK3\ELK4	ETS1\ETS2	ERF	FLI1	FEV	ERG	ZBTB7A
ACTTCCGGGTT	TGACT	AGTCA	GACTGAGCACGTGATGGCAGAGGAATCCTGCATACATAATTCATACCCATTATCTCAGGCTTGCTTACTTCCGGGTTAGTAACTTCCGGGTTATAAACTTCCGGGTTCATGACTTCCGGGTTTTAAACTTCCGGGTTAAATACTTCCGGGTTCACTAgagacgattaaATGGACAGCAtgcgtctcTCTGCCATCAAGTCACGTGCTCAGTCTGACTGCCGTATAggcagc	ETS_v2	ETS_v1	ETV2\ETV3\ETV5\ETV6	ELF1\ELF2\ELF3\ELF4\ELF5
TCACTTCCTCTTT	TATCG	CGATA	GACTGAGCACGTGATGGCAGAGGAATCCTGCATACATAATTCATACCCATTATCTCACTTCCTCTTTCTTCTCACTTCCTCTTTAGGTTCACTTCCTCTTTCCACTCACTTCCTCTTTAAGATCACTTCCTCTTTTAAATCACTTCCTCTTTCACTAgagacgattaaATGGACAGCAtgcgtctcTCTGCCATCACGATACGTGCTCAGTCTGACTGCCGTATAggcagc	ETS_v3	ETS_v3	ETV2\ETV3\ETV5\ETV6	SPI1\SPIB\SPIC	ETV1
AGGTCACGCAAAGGTCA	TTAGC	GCTAA	GACTGAGCACGTGATGGCAGAGGAATCCTGAGGTCACGCAAAGGTCACATTAGGTCACGCAAAGGTCATTCAAGGTCACGCAAAGGTCATATAAGGTCACGCAAAGGTCAGAAGAGGTCACGCAAAGGTCAAGATAGGTCACGCAAAGGTCACACTAgagacgattaaATGGACAGCAtgcgtctcTCTGCCATCAGCTAACGTGCTCAGTCTGACTGCCGTATAggcagc	RAR_v1	Retinoic Acid	RARa/b/g RXRa/b/g	NR2C1\NR2C2	NR4A1\NR4A2	NR5A1\NR5A2	NR2E1	NR1I2\NR1I3	NR6A1	NR1D1\NR1D2	RARA::RXRG	RARA::RXRA	PPARG::RXRA/PPARA::RXRA	NR1H2::RXRA	HNF4A\HNF4G	PPARD/PPARG	THRB	NR1H4::RXRA	NR1H3::RXRA		NR4A2::RXRA	ESR1/ESR2	ESRRA\ESRRB\ESRRG	RORA\RORB\RORC
AGGTCAAAAGGTCA	TCTCT	AGAGA	GACTGAGCACGTGATGGCAGAGGAATCCTGCATACATAATTCATACCCAGGTCAAAAGGTCAGCTTAGGTCAAAAGGTCAAGATAGGTCAAAAGGTCAAGACAGGTCAAAAGGTCAGAAAAGGTCAAAAGGTCATTAAAGGTCAAAAGGTCACACTAgagacgattaaATGGACAGCAtgcgtctcTCTGCCATCAAGAGACGTGCTCAGTCTGACTGCCGTATAggcagc	RAR_v2	Retinoic Acid	RARa/b/g RXRa/b/g
AAGGTCAATGACCTT	TCCTT	AAGGA	GACTGAGCACGTGATGGCAGAGGAATCCTGCATACATAATTCAAGGTCAATGACCTTGGCTAAGGTCAATGACCTTAAGTAAGGTCAATGACCTTAAGAAAGGTCAATGACCTTAAGAAAGGTCAATGACCTTATTAAAGGTCAATGACCTTCACTAgagacgattaaATGGACAGCAtgcgtctcTCTGCCATCAAAGGACGTGCTCAGTCTGACTGCCGTATAggcagc	RAR_v3	Retinoic Acid	RARa/b/g RXRa/b/g
TCAAGGTCA	TCCAC	GTGGA	GACTGAGCACGTGATGGCAGAGGAATCCTGCATACATAATTCATACCCATTATCTCAGGCTTGCTTTCTTCAACTTAATCAAGGTCATGTATCAAGGTCAACCATCAAGGTCAGAAGTCAAGGTCAAATATCAAGGTCAATGGTCAAGGTCACACTAgagacgattaaATGGACAGCAtgcgtctcTCTGCCATCAGTGGACGTGCTCAGTCTGACTGCCGTATAggcagc	RAR_v4	Retinoic Acid	RARa/b/g RXRa/b/g
AACTAGGTCA	TCGTA	TACGA	GACTGAGCACGTGATGGCAGAGGAATCCTGCATACATAATTCATACCCATTATCTCAGGCTTGCTTTCTTCAAACTAGGTCAATAGAACTAGGTCAAGAGAACTAGGTCAGAAGAACTAGGTCAAAAAAACTAGGTCAAATGAACTAGGTCACACTAgagacgattaaATGGACAGCAtgcgtctcTCTGCCATCATACGACGTGCTCAGTCTGACTGCCGTATAggcagc	RAR_v5	Retinoic Acid	RARa/b/g RXRa/b/g
AGGTCAGAAAGGTCA	TCTTC	GAAGA	GACTGAGCACGTGATGGCAGAGGAATCCTGCATACATAATTCAGGTCAGAAAGGTCAGGCTAGGTCAGAAAGGTCAAAGTAGGTCAGAAAGGTCAAAGAAGGTCAGAAAGGTCAAAGAAGGTCAGAAAGGTCAATTAAGGTCAGAAAGGTCACACTAgagacgattaaATGGACAGCAtgcgtctcTCTGCCATCAGAAGACGTGCTCAGTCTGACTGCCGTATAggcagc	VDR	VDR	RARa/b/g RXRa/b/g
AGGTCAAAGGTCA	TCTGG	CCAGA	GACTGAGCACGTGATGGCAGAGGAATCCTGCATACATAATTCATACCCATTATCAGGTCAAAGGTCACTTCAGGTCAAAGGTCAAGGTAGGTCAAAGGTCACCACAGGTCAAAGGTCAAAGAAGGTCAAAGGTCATAAAAGGTCAAAGGTCACACTAgagacgattaaATGGACAGCAtgcgtctcTCTGCCATCACCAGACGTGCTCAGTCTGACTGCCGTATAggcagc	NR2F2	Retinoic Acid	NR2F2	NR2F1\NR2F2\NR2F6
AGGTCACCCTGACCT	TCCGA	TCGGA	GACTGAGCACGTGATGGCAGAGGAATCCTGCATACATAATTCAGGTCACCCTGACCTGGCTAGGTCACCCTGACCTAAGTAGGTCACCCTGACCTAAGAAGGTCACCCTGACCTAAGAAGGTCACCCTGACCTATTAAGGTCACCCTGACCTCACTAgagacgattaaATGGACAGCAtgcgtctcTCTGCCATCATCGGACGTGCTCAGTCTGACTGCCGTATAggcagc	GR	GR	GR
TACCCACAATGCATTG	GTAAG	CTTAC	GACTGAGCACGTGATGGCAGAGGAATCCTGCATACATACCCACAATGCATTGTCTCTACCCACAATGCATTGACTTTACCCACAATGCATTGATAATACCCACAATGCATTGAGAATACCCACAATGCATTGGATTTACCCACAATGCATTGCACTAgagacgattaaATGGACAGCAtgcgtctcTCTGCCATCACTTACCGTGCTCAGTCTGACTGCCGTATAggcagc	ZNF143	ZNF143	ZNF143
AACACTACCATTGTT	TAGAG	CTCTA	GACTGAGCACGTGATGGCAGAGGAATCCTGCATACATAATTCAACACTACCATTGTTGGCTAACACTACCATTGTTAAGTAACACTACCATTGTTAAGAAACACTACCATTGTTAAGAAACACTACCATTGTTATTAAACACTACCATTGTTCACTAgagacgattaaATGGACAGCAtgcgtctcTCTGCCATCACTCTACGTGCTCAGTCTGACTGCCGTATAggcagc	SOX_v1	Sox_v1	Sox1\Sox11\SOX21	SOX2\Sox3\SOX4\Sox6\SOX8\SOX9\SOX10\SOX12\SOX13\SOX14\SOX15\Sox17\SOX18
CCATTGTTCGGT	TAAGG	CCTTA	GACTGAGCACGTGATGGCAGAGGAATCCTGCATACATAATTCATACCCATTATCTCAGGCCCATTGTTCGGTACTTCCATTGTTCGGTGTATCCATTGTTCGGTCAGCCCATTGTTCGGTGATTCCATTGTTCGGTAAAACCATTGTTCGGTCACTAgagacgattaaATGGACAGCAtgcgtctcTCTGCCATCACCTTACGTGCTCAGTCTGACTGCCGTATAggcagc	SOX_v2	Sox_v2	Sox1\Sox11\SOX21	SOX2\Sox3\SOX4\Sox6\SOX8\SOX9\SOX10\SOX12\SOX13\SOX14\SOX15\Sox17\SOX18
GCAATAAAA	TAGCT	AGCTA	GACTGAGCACGTGATGGCAGAGGAATCCTGCATACATAATTCATACCCATTATCTCAGGCTTGCTTTCTTCAACTTAAGCAATAAAATGTAGCAATAAAAACCAGCAATAAAAGAAGGCAATAAAAAATAGCAATAAAAATGGGCAATAAAACACTAgagacgattaaATGGACAGCAtgcgtctcTCTGCCATCAAGCTACGTGCTCAGTCTGACTGCCGTATAggcagc	CDX2	CDX1	HOXA13	HOXB13	HOXD9\HOXD13	CDX1\CDX2\CDX4
TCTTATCT	CCTGT	ACAGG	GACTGAGCACGTGATGGCAGAGGAATCCTGCATACATAATTCATACCCATTATCTCAGGCTTGCTTTCTTCAACTTAAGTAGATTCTTATCTATAATCTTATCTCAGCTCTTATCTGAAATCTTATCTTAAATCTTATCTTGGGTCTTATCTCACTAgagacgattaaATGGACAGCAtgcgtctcTCTGCCATCAACAGGCGTGCTCAGTCTGACTGCCGTATAggcagc	GATA6	GATA6	GATA1\GATA2\GATA3\GATA4\GATA5\GATA6
ATAGGGTATCACTAAT	GTGTT	AACAC	GACTGAGCACGTGATGGCAGAGGAATCCTGCATACAATAGGGTATCACTAATTCTCATAGGGTATCACTAATACTTATAGGGTATCACTAATATAAATAGGGTATCACTAATAGAAATAGGGTATCACTAATGATTATAGGGTATCACTAATCACTAgagacgattaaATGGACAGCAtgcgtctcTCTGCCATCAAACACCGTGCTCAGTCTGACTGCCGTATAggcagc	SIX3	SIX3	Six3	Spz1
CATAAATCAT	GTCTG	CAGAC	GACTGAGCACGTGATGGCAGAGGAATCCTGCATACATAATTCATACCCATTATCTCAGGCTTGCTTTCTTCACATAAATCATATAGCATAAATCATAGAGCATAAATCATGAAGCATAAATCATAAAACATAAATCATAATGCATAAATCATCACTAgagacgattaaATGGACAGCAtgcgtctcTCTGCCATCACAGACCGTGCTCAGTCTGACTGCCGTATAggcagc	PBX2	PBX1\PBX2	PBX1\PBX2	MEIS1\MEIS2
CTGTTTCT	GTGCA	TGCAC	GACTGAGCACGTGATGGCAGAGGAATCCTGCATACATAATTCATACCCATTATCTCAGGCTTGCTTTCTTCAACTTAAGTAGATCTGTTTCTATAACTGTTTCTCAGCCTGTTTCTGAAACTGTTTCTTAAACTGTTTCTTGGGCTGTTTCTCACTAgagacgattaaATGGACAGCAtgcgtctcTCTGCCATCATGCACCGTGCTCAGTCTGACTGCCGTATAggcagc	PRDM4_v1	PRDM4	PRDM4
GGCTGTTCC	GCTAT	ATAGC	GACTGAGCACGTGATGGCAGAGGAATCCTGCATACATAATTCATACCCATTATCTCAGGCTTGCTTTCTTCAACTTAAGGCTGTTCCTGTAGGCTGTTCCACCAGGCTGTTCCGAAGGGCTGTTCCAATAGGCTGTTCCATGGGGCTGTTCCCACTAgagacgattaaATGGACAGCAtgcgtctcTCTGCCATCAATAGCCGTGCTCAGTCTGACTGCCGTATAggcagc	PRDM4_v2	ZNF341	PRDM4	ZNF341	Rhox11
AGGCCACGCCCAC	CCACT	AGTGG	GACTGAGCACGTGATGGCAGAGGAATCCTGCATACATAATTCATACCCATTATCAGGCCACGCCCACCTTCAGGCCACGCCCACAGGTAGGCCACGCCCACCCACAGGCCACGCCCACAAGAAGGCCACGCCCACTAAAAGGCCACGCCCACCACTAgagacgattaaATGGACAGCAtgcgtctcTCTGCCATCAAGTGGCGTGCTCAGTCTGACTGCCGTATAggcagc	KLF1	KLF1	KLF1\KLF2\KLF3\KLF5\KLF6\KLF9\KLF10\KLF12\KLF13\KLF14\KLF11\KLF15\KLF16	SP1\SP2\SP3\SP4\SP8\SP9
CGAAACCGAAACT	TTGGT	ACCAA	GACTGAGCACGTGATGGCAGAGGAATCCTGCATACATAATTCATACCCATTATCCGAAACCGAAACTCTTCCGAAACCGAAACTAGGTCGAAACCGAAACTCCACCGAAACCGAAACTAAGACGAAACCGAAACTTAAACGAAACCGAAACTCACTAgagacgattaaATGGACAGCAtgcgtctcTCTGCCATCAACCAACGTGCTCAGTCTGACTGCCGTATAggcagc	IRF_v1	IRF1	IRF1\IRF2\IRF3\IRF4\IRF5\IRF6\IRF7\IRF8\IRF9
GAAACAGAAAC	CCATC	GATGG	GACTGAGCACGTGATGGCAGAGGAATCCTGCATACATAATTCATACCCATTATCTCAGGCTTGCTTGAAACAGAAACAGTAGAAACAGAAACATAAGAAACAGAAACCATGGAAACAGAAACTTAAGAAACAGAAACAAATGAAACAGAAACCACTAgagacgattaaATGGACAGCAtgcgtctcTCTGCCATCAGATGGCGTGCTCAGTCTGACTGCCGTATAggcagc	IRF_v2	STAT1	IRF1\IRF2\IRF3\IRF4\IRF5\IRF6\IRF7\IRF8\IRF9	STAT1::STAT2::IRF9
GATGACTCATC	GTAGT	ACTAC	GACTGAGCACGTGATGGCAGAGGAATCCTGCATACATAATTCATACCCATTATCTCAGGCTTGCTTGATGACTCATCAGTAGATGACTCATCATAAGATGACTCATCCATGGATGACTCATCTTAAGATGACTCATCAAATGATGACTCATCCACTAgagacgattaaATGGACAGCAtgcgtctcTCTGCCATCAACTACCGTGCTCAGTCTGACTGCCGTATAggcagc	AP-1_TRE	AP-1_TRE	FOS::JUNB	FOSL2::JUN	Smad2::Smad3	FOSL1	JUNB	JUND	FOSL1::JUNB	FOS::JUND	FOSL1::JUN	JDP2	NFE2	FOS	BATF3	BATF	BATF::JUN	FOSL2	JUN::JUNB	FOSL1::JUND	FOS::JUN	FOSL2::JUND	FOSB::JUNB	FOSL2::JUNB
GATGACGTCATC	GGATA	TATCC	GACTGAGCACGTGATGGCAGAGGAATCCTGCATACATAATTCATACCCATTATCTCAGGCGATGACGTCATCACTTGATGACGTCATCGTATGATGACGTCATCCAGCGATGACGTCATCGATTGATGACGTCATCAAAAGATGACGTCATCCACTAgagacgattaaATGGACAGCAtgcgtctcTCTGCCATCATATCCCGTGCTCAGTCTGACTGCCGTATAggcagc	AP-1_CRE	AP-1_CRE	FOSL1::JUND_v2	FOSB::JUNB_v2	FOSL1::JUN_v2	FOSB::JUN	FOSL2::JUN_v2	CREB3L4	JUN::JUNB_v2	FOSL2::JUNB_v2	ATF3	Creb5	JDP2_v2	JUNB_v2	CREM	FOSL2::JUND_v2	ATF7	JUN	ATF2	CREB1
TGCTGACTCAGCA	TGAGA	TCTCA	GACTGAGCACGTGATGGCAGAGGAATCCTGCATACATAATTCATACCCATTATCTGCTGACTCAGCACTTCTGCTGACTCAGCAAGGTTGCTGACTCAGCACCACTGCTGACTCAGCAAAGATGCTGACTCAGCATAAATGCTGACTCAGCACACTAgagacgattaaATGGACAGCAtgcgtctcTCTGCCATCATCTCACGTGCTCAGTCTGACTGCCGTATAggcagc	MAF_T	MAF_T	MAF	MAFA	MAFB	MAFG	MAFF	NFE2L1	NFE2L2	BACH1::MAFK	BACH2
TGCTGACGTCAGCA	TTCTC	GAGAA	GACTGAGCACGTGATGGCAGAGGAATCCTGCATACATAATTCATACCCTGCTGACGTCAGCAGCTTTGCTGACGTCAGCAAGATTGCTGACGTCAGCAAGACTGCTGACGTCAGCAGAAATGCTGACGTCAGCATTAATGCTGACGTCAGCACACTAgagacgattaaATGGACAGCAtgcgtctcTCTGCCATCAGAGAACGTGCTCAGTCTGACTGCCGTATAggcagc	MAF_C	MAF_C	MAF	MAFA	MAFB	MAFG	MAFF	NFE2L1	NFE2L2	BACH1::MAFK	BACH2
ATTGCGCAAT	TTCCT	AGGAA	GACTGAGCACGTGATGGCAGAGGAATCCTGCATACATAATTCATACCCATTATCTCAGGCTTGCTTTCTTCAATTGCGCAATATAGATTGCGCAATAGAGATTGCGCAATGAAGATTGCGCAATAAAAATTGCGCAATAATGATTGCGCAATCACTAgagacgattaaATGGACAGCAtgcgtctcTCTGCCATCAAGGAACGTGCTCAGTCTGACTGCCGTATAggcagc	CEBPA	CEBPA	CEBPA\CEBPB\CEBPD\CEBPE\CEBPG
ATGATGCAAT	TTCGG	CCGAA	GACTGAGCACGTGATGGCAGAGGAATCCTGCATACATAATTCATACCCATTATCTCAGGCTTGCTTTCTTCAATGATGCAATATAGATGATGCAATAGAGATGATGCAATGAAGATGATGCAATAAAAATGATGCAATAATGATGATGCAATCACTAgagacgattaaATGGACAGCAtgcgtctcTCTGCCATCACCGAACGTGCTCAGTCTGACTGCCGTATAggcagc	C/EBP:ATF	ATF4/CEBPg	ATF4/CEBPb	ATF4/CEBPg	heterodimer
GATGACGTGGCA	TTGTG	CACAA	GACTGAGCACGTGATGGCAGAGGAATCCTGCATACATAATTCATACCCATTATCTCAGGCGATGACGTGGCAACTTGATGACGTGGCAGTATGATGACGTGGCACAGCGATGACGTGGCAGATTGATGACGTGGCAAAAAGATGACGTGGCACACTAgagacgattaaATGGACAGCAtgcgtctcTCTGCCATCACACAACGTGCTCAGTCTGACTGCCGTATAggcagc	CREB3	CREB3	CREB3\CREB3L1\CREB3L4	XBP1	ATF6
GTTACGTAAT	TTGCC	GGCAA	GACTGAGCACGTGATGGCAGAGGAATCCTGCATACATAATTCATACCCATTATCTCAGGCTTGCTTTCTTCAGTTACGTAATATAGGTTACGTAATAGAGGTTACGTAATGAAGGTTACGTAATAAAAGTTACGTAATAATGGTTACGTAATCACTAgagacgattaaATGGACAGCAtgcgtctcTCTGCCATCAGGCAACGTGCTCAGTCTGACTGCCGTATAggcagc	NFIL3	NFIL3	NFIL3	HLF	TEF/DBP heterodimer
GGGACTTTCC	TGTTG	CAACA	GACTGAGCACGTGATGGCAGAGGAATCCTGCATACATAATTCATACCCATTATCTCAGGCTTGCTTTCTTCAGGGACTTTCCATAGGGGACTTTCCAGAGGGGACTTTCCGAAGGGGACTTTCCAAAAGGGACTTTCCAATGGGGACTTTCCCACTAgagacgattaaATGGACAGCAtgcgtctcTCTGCCATCACAACACGTGCTCAGTCTGACTGCCGTATAggcagc	NFKB_v1	NFKB_v1	NFKB	REL	NFKB1\RELA	NFKB2\RELB
GGGAAATTCC	TGTCC	GGACA	GACTGAGCACGTGATGGCAGAGGAATCCTGCATACATAATTCATACCCATTATCTCAGGCTTGCTTTCTTCAGGGAAATTCCATAGGGGAAATTCCAGAGGGGAAATTCCGAAGGGGAAATTCCAAAAGGGAAATTCCAATGGGGAAATTCCCACTAgagacgattaaATGGACAGCAtgcgtctcTCTGCCATCAGGACACGTGCTCAGTCTGACTGCCGTATAggcagc	NFKB_v2	NFKB_v2	NFKB	REL	NFKB1\RELA	NFKB2\RELB
TTAATTAA	TGTGT	ACACA	GACTGAGCACGTGATGGCAGAGGAATCCTGCATACATAATTCATACCCATTATCTCAGGCTTGCTTTCTTCAACTTAAGTAGATTTAATTAAATAATTAATTAACAGCTTAATTAAGAAATTAATTAATAAATTAATTAATGGGTTAATTAACACTAgagacgattaaATGGACAGCAtgcgtctcTCTGCCATCAACACACGTGCTCAGTCTGACTGCCGTATAggcagc	HOXA9	HOXA9	HOXA1\HOXA2\HOXA4\HOXA5\HOXA6HOXA7\HOXB2\HOXB3\HOXB4\HOXB5\HOXB6\HOXB7\HOXB8\HOXC4\HOXC8\HOXD3\HOXD4\HOXD8	LHX1\LHX2\LHX3\LHX4\LHX5\LHX6\LHX8\LHX9	DLX1\DLX2\DLX3\DLX4\DLX5\DLX6	LBX1\LBX2	MEOX1\MEOX2	PRRX1\PRRX2	SHOX\SHOX2	RAX\RAX2	MSX1\MSX2\MSX3	LMX1A\LMX1B	EMX1\EMX2	VAX1\VAX2	VSX1\VSX2	EN1\EN2	GBX1\GBX2	EVX1\EVX2	GSX1\GSX2	ARGFX	NOTO	POU6F1	NKX6-1\NKX6-2	PAX4	Arid3b	BARX1	BSX	ISX	UNCX	TLX2	DRGX	MNX1	MIXL1	ALX1\ALX3\ALX4	HESX1	ESX1	PDX1	Nobox	VENTX
GGTCGTAAAA	TAGTC	GACTA	GACTGAGCACGTGATGGCAGAGGAATCCTGCATACATAATTCATACCCATTATCTCAGGCTTGCTTTCTTCAGGTCGTAAAAATAGGGTCGTAAAAAGAGGGTCGTAAAAGAAGGGTCGTAAAAAAAAGGTCGTAAAAAATGGGTCGTAAAACACTAgagacgattaaATGGACAGCAtgcgtctcTCTGCCATCAGACTACGTGCTCAGTCTGACTGCCGTATAggcagc	HOXB9	HOXB9	HOXA9\HOXA10\HOXA11	HOXB9	HOXC9\HOXC10\HOXC11\HOXC12\HOXC13	HOXD10\HOXD11\HOXD12
GGCCAATCAG	TGCTA	TAGCA	GACTGAGCACGTGATGGCAGAGGAATCCTGCATACATAATTCATACCCATTATCTCAGGCTTGCTTTCTTCAGGCCAATCAGATAGGGCCAATCAGAGAGGGCCAATCAGGAAGGGCCAATCAGAAAAGGCCAATCAGAATGGGCCAATCAGCACTAgagacgattaaATGGACAGCAtgcgtctcTCTGCCATCATAGCACGTGCTCAGTCTGACTGCCGTATAggcagc	NFYA	NFYA	NFYA\NFYB\NFYC
GCGCCTGCGCA	CTGTC	GACAG	GACTGAGCACGTGATGGCAGAGGAATCCTGCATACATAATTCATACCCATTATCTCAGGCTTGCTTGCGCCTGCGCAAGTAGCGCCTGCGCAATAAGCGCCTGCGCACATGGCGCCTGCGCATTAAGCGCCTGCGCAAAATGCGCCTGCGCACACTAgagacgattaaATGGACAGCAtgcgtctcTCTGCCATCAGACAGCGTGCTCAGTCTGACTGCCGTATAggcagc	NRF1	NRF1	NRF1
TGACCATATATGGTCA	TTACG	CGTAA	GACTGAGCACGTGATGGCAGAGGAATCCTGCATACATGACCATATATGGTCATCTCTGACCATATATGGTCAACTTTGACCATATATGGTCAATAATGACCATATATGGTCAAGAATGACCATATATGGTCAGATTTGACCATATATGGTCACACTAgagacgattaaATGGACAGCAtgcgtctcTCTGCCATCACGTAACGTGCTCAGTCTGACTGCCGTATAggcagc	SRF	SRF	SRF
GTACGTGC	TACTG	CAGTA	GACTGAGCACGTGATGGCAGAGGAATCCTGCATACATAATTCATACCCATTATCTCAGGCTTGCTTTCTTCAACTTAAGTAGATGTACGTGCATAAGTACGTGCCAGCGTACGTGCGAAAGTACGTGCTAAAGTACGTGCTGGGGTACGTGCCACTAgagacgattaaATGGACAGCAtgcgtctcTCTGCCATCACAGTACGTGCTCAGTCTGACTGCCGTATAggcagc	HIF1A	HIF1A	HIF1A	HES				GMEB1	bach2
AACAGCTGTT	TCGAT	ATCGA	GACTGAGCACGTGATGGCAGAGGAATCCTGCATACATAATTCATACCCATTATCTCAGGCTTGCTTTCTTCAAACAGCTGTTATAGAACAGCTGTTAGAGAACAGCTGTTGAAGAACAGCTGTTAAAAAACAGCTGTTAATGAACAGCTGTTCACTAgagacgattaaATGGACAGCAtgcgtctcTCTGCCATCAATCGACGTGCTCAGTCTGACTGCCGTATAggcagc	ASCL1	ASCL1	ATOH1	MSC	MYF5\MYF6	MYOG	Ptf1a	NHLH1	ASCL1\ASCL2
CAACTG	TCATG	CATGA	GACTGAGCACGTGATGGCAGAGGAATCCTGCATACATAATTCATACCCATTATCTCAGGCTTGCTTTCTTCAACTTAAGTAGATAGGTGTATATAACAACTGCACACAACTGAGAACAACTGTTAACAACTGGATTCAACTGGGCCCAACTGCACTAgagacgattaaATGGACAGCAtgcgtctcTCTGCCATCACATGACGTGCTCAGTCTGACTGCCGTATAggcagc	MYB	MYB	MYB
GCACCTGC	TCACC	GGTGA	GACTGAGCACGTGATGGCAGAGGAATCCTGCATACATAATTCATACCCATTATCTCAGGCTTGCTTTCTTCAACTTAAGTAGATGCACCTGCATAAGCACCTGCCAGCGCACCTGCGAAAGCACCTGCTAAAGCACCTGCTGGGGCACCTGCCACTAgagacgattaaATGGACAGCAtgcgtctcTCTGCCATCAGGTGACGTGCTCAGTCTGACTGCCGTATAggcagc	TCF3	TCF3	TCF3\TCF4\TCF12	ZEB1	FIGLA	ASCL1_v2
TGACAGCTGTCA	TCAGT	ACTGA	GACTGAGCACGTGATGGCAGAGGAATCCTGCATACATAATTCATACCCATTATCTCAGGCTGACAGCTGTCAACTTTGACAGCTGTCAGTATTGACAGCTGTCACAGCTGACAGCTGTCAGATTTGACAGCTGTCAAAAATGACAGCTGTCACACTAgagacgattaaATGGACAGCAtgcgtctcTCTGCCATCAACTGACGTGCTCAGTCTGACTGCCGTATAggcagc	TCF12	TCF12	PKNOX2	MYOD1	TCF12\TCF21	TGIF1\TGIF2	TGIF2LX\TGIF2LY	TFAP4
CACGTGAC	TATGC	GCATA	GACTGAGCACGTGATGGCAGAGGAATCCTGCATACATAATTCATACCCATTATCTCAGGCTTGCTTTCTTCAACTTAAGTAGATCACGTGACATAACACGTGACCAGCCACGTGACGAAACACGTGACTAAACACGTGACTGGGCACGTGACCACTAgagacgattaaATGGACAGCAtgcgtctcTCTGCCATCAGCATACGTGCTCAGTCTGACTGCCGTATAggcagc	BHLHE40	BHLHE40	BHLHE40	TFE3	Creb3l2	ARNT::HIF1A	Mlxip	Arntl	TFEC	MLXIPL	MLX	SREBF2	BHLHE41	TFEB	SOHLH2	CLOCK	Npas2	MAX	MNT			Arnt
CCACGTGG	TACCA	TGGTA	GACTGAGCACGTGATGGCAGAGGAATCCTGCATACATAATTCATACCCATTATCTCAGGCTTGCTTTCTTCAACTTAAGTAGATCCACGTGGATAACCACGTGGCAGCCCACGTGGGAAACCACGTGGTAAACCACGTGGTGGGCCACGTGGCACTAgagacgattaaATGGACAGCAtgcgtctcTCTGCCATCATGGTACGTGCTCAGTCTGACTGCCGTATAggcagc	MYC	MYC	MAX::MYC	MYC	MYCN
GTCATGTGAC	TACGT	ACGTA	GACTGAGCACGTGATGGCAGAGGAATCCTGCATACATAATTCATACCCATTATCTCAGGCTTGCTTTCTTCAGTCATGTGACATAGGTCATGTGACAGAGGTCATGTGACGAAGGTCATGTGACAAAAGTCATGTGACAATGGTCATGTGACCACTAgagacgattaaATGGACAGCAtgcgtctcTCTGCCATCAACGTACGTGCTCAGTCTGACTGCCGTATAggcagc	MITF	MITF	MITF	SREBF1	USF1\USF2
ATGTAAACAT	TAGGA	TCCTA	GACTGAGCACGTGATGGCAGAGGAATCCTGCATACATAATTCATACCCATTATCTCAGGCTTGCTTTCTTCAATGTAAACATATAGATGTAAACATAGAGATGTAAACATGAAGATGTAAACATAAAAATGTAAACATAATGATGTAAACATCACTAgagacgattaaATGGACAGCAtgcgtctcTCTGCCATCATCCTACGTGCTCAGTCTGACTGCCGTATAggcagc	FOXA1	FOXA1	FOXA1\FOXA2\FOXA3	FOXB1	FOXC1\FOXC2	FOXD1\FOXD2\Foxd3	FOXE1	Foxf1\FOXF2	FOXG1	FOXI1	Foxj2\Foxj3	FOXK1\FOXK2	FOXL1\Foxl2	FOXN3	Foxo1\FOXO3\FOXO4\FOXO6	FOXP1\FOXP2\FOXP3	Foxq1	Sox5	SRY
AGGTGTGAAA	CGCAA	TTGCG	GACTGAGCACGTGATGGCAGAGGAATCCTGCATACATAATTCATACCCATTATCTCAGGCTTGCTTTCTTCAAGGTGTGAAAATAGAGGTGTGAAAAGAGAGGTGTGAAAGAAGAGGTGTGAAAAAAAAGGTGTGAAAAATGAGGTGTGAAACACTAgagacgattaaATGGACAGCAtgcgtctcTCTGCCATCATTGCGCGTGCTCAGTCTGACTGCCGTATAggcagc	TBX_v1	TBX1	TBX1\TBX2\TBX3\TBX4\TBX5TBX6\TBX18\TBX15\TBX20\TBX21	MGA	EOMES	TBR1
TTCACACCTAGGTGTGAA	CTACC	GGTAG	GACTGAGCACGTGATGGCAGAGGATTCACACCTAGGTGTGAAATACTTCACACCTAGGTGTGAATTTCTTCACACCTAGGTGTGAAGTGTTTCACACCTAGGTGTGAAATGATTCACACCTAGGTGTGAAAAGATTCACACCTAGGTGTGAACACTAgagacgattaaATGGACAGCAtgcgtctcTCTGCCATCAGGTAGCGTGCTCAGTCTGACTGCCGTATAggcagc	TBX_v2	TBXT	TBX19	TBXT
GATACAAAGTATC	CTTCT	AGAAG	GACTGAGCACGTGATGGCAGAGGAATCCTGCATACATAATTCATACCCATTATCGATACAAAGTATCCTTCGATACAAAGTATCAGGTGATACAAAGTATCCCACGATACAAAGTATCAAGAGATACAAAGTATCTAAAGATACAAAGTATCCACTAgagacgattaaATGGACAGCAtgcgtctcTCTGCCATCAAGAAGCGTGCTCAGTCTGACTGCCGTATAggcagc	DMRT1_v1	DMRT1_v1	DMRT1	DMRT3	DMRTA2	DMRTC2
AATGTATCAATT	CAGTG	CACTG	GACTGAGCACGTGATGGCAGAGGAATCCTGCATACATAATTCATACCCATTATCTCAGGCAATGTATCAATTACTTAATGTATCAATTGTATAATGTATCAATTCAGCAATGTATCAATTGATTAATGTATCAATTAAAAAATGTATCAATTCACTAgagacgattaaATGGACAGCAtgcgtctcTCTGCCATCACACTGCGTGCTCAGTCTGACTGCCGTATAggcagc	DMRT1_v2	DMRT1_v2	DMRT1	DMRT3	DMRTA2	DMRTC2
TTGGCACCGTGCCAA	CTTGC	GCAAG	GACTGAGCACGTGATGGCAGAGGAATCCTGCATACATAATTCTTGGCACCGTGCCAAGGCTTTGGCACCGTGCCAAAAGTTTGGCACCGTGCCAAAAGATTGGCACCGTGCCAAAAGATTGGCACCGTGCCAAATTATTGGCACCGTGCCAACACTAgagacgattaaATGGACAGCAtgcgtctcTCTGCCATCAGCAAGCGTGCTCAGTCTGACTGCCGTATAggcagc	NFIA	NFIA	NFIA\NFIB\NFIC\NFIX	NFIC::TLX1
CGTTGCCATGGCAACG	CTTAG	CTAAG	GACTGAGCACGTGATGGCAGAGGAATCCTGCATACACGTTGCCATGGCAACGTCTCCGTTGCCATGGCAACGACTTCGTTGCCATGGCAACGATAACGTTGCCATGGCAACGAGAACGTTGCCATGGCAACGGATTCGTTGCCATGGCAACGCACTAgagacgattaaATGGACAGCAtgcgtctcTCTGCCATCACTAAGCGTGCTCAGTCTGACTGCCGTATAggcagc	RFX1	RFX1	RFX1\RFX2\RFX3\RFX4\RFX5\RFX7
TGAGTGACAG	CTCTT	AAGAG	GACTGAGCACGTGATGGCAGAGGAATCCTGCATACATAATTCATACCCATTATCTCAGGCTTGCTTTCTTCATGAGTGACAGATAGTGAGTGACAGAGAGTGAGTGACAGGAAGTGAGTGACAGAAAATGAGTGACAGAATGTGAGTGACAGCACTAgagacgattaaATGGACAGCAtgcgtctcTCTGCCATCAAAGAGCGTGCTCAGTCTGACTGCCGTATAggcagc	PBX3	PBX3	PBX3	PKNOX1
CTGGGGCCA	CTCCA	TGGAG	GACTGAGCACGTGATGGCAGAGGAATCCTGCATACATAATTCATACCCATTATCTCAGGCTTGCTTTCTTCAACTTAACTGGGGCCATGTACTGGGGCCAACCACTGGGGCCAGAAGCTGGGGCCAAATACTGGGGCCAATGGCTGGGGCCACACTAgagacgattaaATGGACAGCAtgcgtctcTCTGCCATCATGGAGCGTGCTCAGTCTGACTGCCGTATAggcagc	PLAGL1	PLAGL1	PLAGL1\PLAGL2
CTATCGCGACATA	CTGGA	TCCAG	GACTGAGCACGTGATGGCAGAGGAATCCTGCATACATAATTCATACCCATTATCCTATCGCGACATACTTCCTATCGCGACATAAGGTCTATCGCGACATACCACCTATCGCGACATAAAGACTATCGCGACATATAAACTATCGCGACATACACTAgagacgattaaATGGACAGCAtgcgtctcTCTGCCATCATCCAGCGTGCTCAGTCTGACTGCCGTATAggcagc	ZBED1	ZBED1	ZBED1
GTATCAGGTTTCAG	CTGAT	ATCAG	GACTGAGCACGTGATGGCAGAGGAATCCTGCATACATAATTCATACCCGTATCAGGTTTCAGGCTTGTATCAGGTTTCAGAGATGTATCAGGTTTCAGAGACGTATCAGGTTTCAGGAAAGTATCAGGTTTCAGTTAAGTATCAGGTTTCAGCACTAgagacgattaaATGGACAGCAtgcgtctcTCTGCCATCAATCAGCGTGCTCAGTCTGACTGCCGTATAggcagc	SIX1	SIX1	SIX1\SIX2
AAACCGGTTT	CTATG	CATAG	GACTGAGCACGTGATGGCAGAGGAATCCTGCATACATAATTCATACCCATTATCTCAGGCTTGCTTTCTTCAAAACCGGTTTATAGAAACCGGTTTAGAGAAACCGGTTTGAAGAAACCGGTTTAAAAAAACCGGTTTAATGAAACCGGTTTCACTAgagacgattaaATGGACAGCAtgcgtctcTCTGCCATCACATAGCGTGCTCAGTCTGACTGCCGTATAggcagc	GRHL1	GRHL1	GRHL1
TCTGTGGTTT	CCTTG	CAAGG	GACTGAGCACGTGATGGCAGAGGAATCCTGCATACATAATTCATACCCATTATCTCAGGCTTGCTTTCTTCATCTGTGGTTTATAGTCTGTGGTTTAGAGTCTGTGGTTTGAAGTCTGTGGTTTAAAATCTGTGGTTTAATGTCTGTGGTTTCACTAgagacgattaaATGGACAGCAtgcgtctcTCTGCCATCACAAGGCGTGCTCAGTCTGACTGCCGTATAggcagc	RUNX1	RUNX1	RUNX1
GTACCCGCAT	CCTCA	TGAGG	GACTGAGCACGTGATGGCAGAGGAATCCTGCATACATAATTCATACCCATTATCTCAGGCTTGCTTTCTTCAGTACCCGCATATAGGTACCCGCATAGAGGTACCCGCATGAAGGTACCCGCATAAAAGTACCCGCATAATGGTACCCGCATCACTAgagacgattaaATGGACAGCAtgcgtctcTCTGCCATCATGAGGCGTGCTCAGTCTGACTGCCGTATAggcagc	GCM1	GCM1	GCM1\GCM2
TTTTGGCGGGAAAA	CCTAC	GTAGG	GACTGAGCACGTGATGGCAGAGGAATCCTGCATACATAATTCATACCCTTTTGGCGGGAAAAGCTTTTTTGGCGGGAAAAAGATTTTTGGCGGGAAAAAGACTTTTGGCGGGAAAAGAAATTTTGGCGGGAAAATTAATTTTGGCGGGAAAACACTAgagacgattaaATGGACAGCAtgcgtctcTCTGCCATCAGTAGGCGTGCTCAGTCTGACTGCCGTATAggcagc	E2F1	E2F1	E2F1\E2F2\E2F3\TFDP1
ACCACTTAA	CCGTT	AACGG	GACTGAGCACGTGATGGCAGAGGAATCCTGCATACATAATTCATACCCATTATCTCAGGCTTGCTTTCTTCAACTTAAACCACTTAATGTAACCACTTAAACCAACCACTTAAGAAGACCACTTAAAATAACCACTTAAATGGACCACTTAACACTAgagacgattaaATGGACAGCAtgcgtctcTCTGCCATCAAACGGCGTGCTCAGTCTGACTGCCGTATAggcagc	NKX2-2	NKX2-2	NKX2-2\NKX2-3\NKX2-5\NKX2-8
GACATGTCCGGACATGTT	CCGAA	TTCGG	GACTGAGCACGTGATGGCAGAGGAGACATGTCCGGACATGTTATACGACATGTCCGGACATGTTTTTCGACATGTCCGGACATGTTGTGTGACATGTCCGGACATGTTATGAGACATGTCCGGACATGTTAAGAGACATGTCCGGACATGTTCACTAgagacgattaaATGGACAGCAtgcgtctcTCTGCCATCATTCGGCGTGCTCAGTCTGACTGCCGTATAggcagc	TP53	TP53	TP53\TP63\TP73
CACGCCCACGCACT	CCAGA	TCTGG	GACTGAGCACGTGATGGCAGAGGAATCCTGCATACATAATTCATACCCCACGCCCACGCACTGCTTCACGCCCACGCACTAGATCACGCCCACGCACTAGACCACGCCCACGCACTGAAACACGCCCACGCACTTTAACACGCCCACGCACTCACTAgagacgattaaATGGACAGCAtgcgtctcTCTGCCATCATCTGGCGTGCTCAGTCTGACTGCCGTATAggcagc	EGR1	EGR3	EGR1\EGR2\EGR3\EGR4
ACCATATGGT	CCAAG	CTTGG	GACTGAGCACGTGATGGCAGAGGAATCCTGCATACATAATTCATACCCATTATCTCAGGCTTGCTTTCTTCAACCATATGGTATAGACCATATGGTAGAGACCATATGGTGAAGACCATATGGTAAAAACCATATGGTAATGACCATATGGTCACTAgagacgattaaATGGACAGCAtgcgtctcTCTGCCATCACTTGGCGTGCTCAGTCTGACTGCCGTATAggcagc	NEUROG2	NEUROG2	OLIG1\OLIG2\OLIG3	NEUROG1\NEUROG2	ATOH1\ATOH7	MSGN1	NEUROD1\NEUROD2
GCGACCACCGAA	CGTTC	GAACG	GACTGAGCACGTGATGGCAGAGGAATCCTGCATACATAATTCATACCCATTATCTCAGGCGCGACCACCGAAACTTGCGACCACCGAAGTATGCGACCACCGAACAGCGCGACCACCGAAGATTGCGACCACCGAAAAAAGCGACCACCGAACACTAgagacgattaaATGGACAGCAtgcgtctcTCTGCCATCAGAACGCGTGCTCAGTCTGACTGCCGTATAggcagc	ZBTB7B	ZBTB7B	ZBTB7B\ZBTB7C
GACCACCCACGTCG	CGTGA	TCACG	GACTGAGCACGTGATGGCAGAGGAATCCTGCATACATAATTCATACCCGACCACCCACGTCGGCTTGACCACCCACGTCGAGATGACCACCCACGTCGAGACGACCACCCACGTCGGAAAGACCACCCACGTCGTTAAGACCACCCACGTCGCACTAgagacgattaaATGGACAGCAtgcgtctcTCTGCCATCATCACGCGTGCTCAGTCTGACTGCCGTATAggcagc	GLI2	GLI2	GLI2\GLI3	GLIS1\GLIS2\GLIS3
ATCACCCCAC	CGGTA	TACCG	GACTGAGCACGTGATGGCAGAGGAATCCTGCATACATAATTCATACCCATTATCTCAGGCTTGCTTTCTTCAATCACCCCACATAGATCACCCCACAGAGATCACCCCACGAAGATCACCCCACAAAAATCACCCCACAATGATCACCCCACCACTAgagacgattaaATGGACAGCAtgcgtctcTCTGCCATCATACCGCGTGCTCAGTCTGACTGCCGTATAggcagc	SREBF1	SREBF1	SREBF1\SREBF2
TAATCGATTA	CGATT	AATCG	GACTGAGCACGTGATGGCAGAGGAATCCTGCATACATAATTCATACCCATTATCTCAGGCTTGCTTTCTTCATAATCGATTAATAGTAATCGATTAAGAGTAATCGATTAGAAGTAATCGATTAAAAATAATCGATTAAATGTAATCGATTACACTAgagacgattaaATGGACAGCAtgcgtctcTCTGCCATCAAATCGCGTGCTCAGTCTGACTGCCGTATAggcagc	PAX3	PAX3	PAX3\PAX7
AAAAATCAATAA	CGACA	TGTCG	GACTGAGCACGTGATGGCAGAGGAATCCTGCATACATAATTCATACCCATTATCTCAGGCAAAAATCAATAAACTTAAAAATCAATAAGTATAAAAATCAATAACAGCAAAAATCAATAAGATTAAAAATCAATAAAAAAAAAAATCAATAACACTAgagacgattaaATGGACAGCAtgcgtctcTCTGCCATCATGTCGCGTGCTCAGTCTGACTGCCGTATAggcagc	ONECUT1	ONECUT1	ONECUT1\ONECUT2\ONECUT3
ATTCCTCGAAAGCA	CGAAC	GTTCG	GACTGAGCACGTGATGGCAGAGGAATCCTGCATACATAATTCATACCCATTCCTCGAAAGCAGCTTATTCCTCGAAAGCAAGATATTCCTCGAAAGCAAGACATTCCTCGAAAGCAGAAAATTCCTCGAAAGCATTAAATTCCTCGAAAGCACACTAgagacgattaaATGGACAGCAtgcgtctcTCTGCCATCAGTTCGCGTGCTCAGTCTGACTGCCGTATAggcagc	STAT_v1	STAT5	STAT1\STAT3\STAT4	Stat5a::Stat5b	BCL6\BCL6B
TTTCCCAGAA	CATCC	GGATG	GACTGAGCACGTGATGGCAGAGGAATCCTGCATACATAATTCATACCCATTATCTCAGGCTTGCTTTCTTCATTTCCCAGAAATAGTTTCCCAGAAAGAGTTTCCCAGAAGAAGTTTCCCAGAAAAAATTTCCCAGAAAATGTTTCCCAGAACACTAgagacgattaaATGGACAGCAtgcgtctcTCTGCCATCAGGATGCGTGCTCAGTCTGACTGCCGTATAggcagc	STAT_v2	STAT4	STAT1\STAT3\STAT4	Stat5a::Stat5b									TTTCCCAGAA	STAT1\STAT3\STAT4
ATTTTCCAT	CATGG	CCATG	GACTGAGCACGTGATGGCAGAGGAATCCTGCATACATAATTCATACCCATTATCTCAGGCTTGCTTTCTTCAACTTAAATTTTCCATTGTAATTTTCCATACCAATTTTCCATGAAGATTTTCCATAATAATTTTCCATATGGATTTTCCATCACTAgagacgattaaATGGACAGCAtgcgtctcTCTGCCATCACCATGCGTGCTCAGTCTGACTGCCGTATAggcagc	NFATC1	NFATC1	NFATC1\NFATC2\NFATC3\NFATC4	NFAT5
CTAATCC	CACTC	GAGTG	GACTGAGCACGTGATGGCAGAGGAATCCTGCATACATAATTCATACCCATTATCTCAGGCTTGCTTTCTTCAACTTAAGTAGATAGGTGTCTAATCCGAGACTAATCCATGACTAATCCAGATCTAATCCAAGACTAATCCGGGCCTAATCCCACTAgagacgattaaATGGACAGCAtgcgtctcTCTGCCATCAGAGTGCGTGCTCAGTCTGACTGCCGTATAggcagc	RHOXF1	RHOXF1	RHOXF1	OTX1\OTX2	PITX1\PITX2PITX3	GSC\GSC2	Crx
CGTCTAGACA	CAACG	CGTTG	GACTGAGCACGTGATGGCAGAGGAATCCTGCATACATAATTCATACCCATTATCTCAGGCTTGCTTTCTTCACGTCTAGACAATAGCGTCTAGACAAGAGCGTCTAGACAGAAGCGTCTAGACAAAAACGTCTAGACAAATGCGTCTAGACACACTAgagacgattaaATGGACAGCAtgcgtctcTCTGCCATCACGTTGCGTGCTCAGTCTGACTGCCGTATAggcagc	SMAD5	SMAD5	SMAD3\SMAD4\SMAD5	SMAD4	SMAD5	ZSCAN29
CTGTCTGGCACCT	CTCAC	GTGAG	GACTGAGCACGTGATGGCAGAGGAATCCTGCATACATAATTCATACCCATTATCCTGTCTGGCACCTCTTCCTGTCTGGCACCTAGGTCTGTCTGGCACCTCCACCTGTCTGGCACCTAAGACTGTCTGGCACCTTAAACTGTCTGGCACCTCACTAgagacgattaaATGGACAGCAtgcgtctcTCTGCCATCAGTGAGCGTGCTCAGTCTGACTGCCGTATAggcagc	SMAD2	SMAD2	SMAD2::SMAD3::SMAD4
CTAAAAATAGA	CACGA	TCGTG	GACTGAGCACGTGATGGCAGAGGAATCCTGCATACATAATTCATACCCATTATCTCAGGCTTGCTTCTAAAAATAGAAGTACTAAAAATAGAATAACTAAAAATAGACATGCTAAAAATAGATTAACTAAAAATAGAAAATCTAAAAATAGACACTAgagacgattaaATGGACAGCAtgcgtctcTCTGCCATCATCGTGCGTGCTCAGTCTGACTGCCGTATAggcagc	MEF2A	MEF2A	MEF2A\MEF2B\MEF2C\MEF2D
ACCGTTAACGGT	CACAG	CTGTG	GACTGAGCACGTGATGGCAGAGGAATCCTGCATACATAATTCATACCCATTATCTCAGGCACCGTTAACGGTACTTACCGTTAACGGTGTATACCGTTAACGGTCAGCACCGTTAACGGTGATTACCGTTAACGGTAAAAACCGTTAACGGTCACTAgagacgattaaATGGACAGCAtgcgtctcTCTGCCATCACTGTGCGTGCTCAGTCTGACTGCCGTATAggcagc	MYBL1	MYBL1	MYBL1\MYBL2
TAATTTAATTA	CAGCA	TGCTG	GACTGAGCACGTGATGGCAGAGGAATCCTGCATACATAATTCATACCCATTATCTCAGGCTTGCTTTAATTTAATTAAGTATAATTTAATTAATAATAATTTAATTACATGTAATTTAATTATTAATAATTTAATTAAAATTAATTTAATTACACTAgagacgattaaATGGACAGCAtgcgtctcTCTGCCATCATGCTGCGTGCTCAGTCTGACTGCCGTATAggcagc	PHOX2A	PHOX2A	PHOX2A\PHOX2B	PROP1
TAATTTAATCA	CAGGT	ACCTG	GACTGAGCACGTGATGGCAGAGGAATCCTGCATACATAATTCATACCCATTATCTCAGGCTTGCTTTAATTTAATCAAGTATAATTTAATCAATAATAATTTAATCACATGTAATTTAATCATTAATAATTTAATCAAAATTAATTTAATCACACTAgagacgattaaATGGACAGCAtgcgtctcTCTGCCATCAACCTGCGTGCTCAGTCTGACTGCCGTATAggcagc	DUX4	DUX4	DUX4	PHOX2A\PHOX2B	PROP1
TTCTAGAACGTTC	CAGAC	GTCTG	GACTGAGCACGTGATGGCAGAGGAATCCTGCATACATAATTCATACCCATTATCTTCTAGAACGTTCCTTCTTCTAGAACGTTCAGGTTTCTAGAACGTTCCCACTTCTAGAACGTTCAAGATTCTAGAACGTTCTAAATTCTAGAACGTTCCACTAgagacgattaaATGGACAGCAtgcgtctcTCTGCCATCAGTCTGCGTGCTCAGTCTGACTGCCGTATAggcagc	ZBTB12	ZBTB12	ZBTB12	HSF1\HSF2\HSF4	HSF2	HSF4
ATATGCAAAT	CAAGC	GCTTG	GACTGAGCACGTGATGGCAGAGGAATCCTGCATACATAATTCATACCCATTATCTCAGGCTTGCTTTCTTCAATATGCAAATATAGATATGCAAATAGAGATATGCAAATGAAGATATGCAAATAAAAATATGCAAATAATGATATGCAAATCACTAgagacgattaaATGGACAGCAtgcgtctcTCTGCCATCAGCTTGCGTGCTCAGTCTGACTGCCGTATAggcagc	POU2F1	POU1F1	POU1F1	POU2F1\POU2F2\POU2F3	POU3F1\POU3F2\POU3F3\POU3F4	POU5F1\POU5F1B
ATGCATAATTAATGAG	GTTCC	GGAAC	GACTGAGCACGTGATGGCAGAGGAATCCTGCATACAATGCATAATTAATGAGTCTCATGCATAATTAATGAGACTTATGCATAATTAATGAGATAAATGCATAATTAATGAGAGAAATGCATAATTAATGAGGATTATGCATAATTAATGAGCACTAgagacgattaaATGGACAGCAtgcgtctcTCTGCCATCAGGAACCGTGCTCAGTCTGACTGCCGTATAggcagc	POU4F1	POU4F1	POU4F1\POU4F2\POU4F3	POU6F1\POU6F2
GTTAATGATTAA	GTTGG	CCAAC	GACTGAGCACGTGATGGCAGAGGAATCCTGCATACATAATTCATACCCATTATCTCAGGCGTTAATGATTAAACTTGTTAATGATTAAGTATGTTAATGATTAACAGCGTTAATGATTAAGATTGTTAATGATTAAAAAAGTTAATGATTAACACTAgagacgattaaATGGACAGCAtgcgtctcTCTGCCATCACCAACCGTGCTCAGTCTGACTGCCGTATAggcagc	HNF1A	BARX2	BARX2	HNF1A\HNF1B
GGGAACACAATGTTCC	GTCGA	TCGAC	GACTGAGCACGTGATGGCAGAGGAATCCTGCATACAGGGAACACAATGTTCCTCTCGGGAACACAATGTTCCACTTGGGAACACAATGTTCCATAAGGGAACACAATGTTCCAGAAGGGAACACAATGTTCCGATTGGGAACACAATGTTCCCACTAgagacgattaaATGGACAGCAtgcgtctcTCTGCCATCATCGACCGTGCTCAGTCTGACTGCCGTATAggcagc	AR	AR	Ar
CGTCACGCATGACTGCA	GTCAT	ATGAC	GACTGAGCACGTGATGGCAGAGGAATCCTGCGTCACGCATGACTGCACATTCGTCACGCATGACTGCATTCACGTCACGCATGACTGCATATACGTCACGCATGACTGCAGAAGCGTCACGCATGACTGCAAGATCGTCACGCATGACTGCACACTAgagacgattaaATGGACAGCAtgcgtctcTCTGCCATCAATGACCGTGCTCAGTCTGACTGCCGTATAggcagc	PAX6	PAX6	PAX1	PAX6	PAX9
GGAAAACCTGGA	GTGAC	GTCAC	GACTGAGCACGTGATGGCAGAGGAATCCTGCATACATAATTCATACCCATTATCTCAGGCGGAAAACCTGGAACTTGGAAAACCTGGAGTATGGAAAACCTGGACAGCGGAAAACCTGGAGATTGGAAAACCTGGAAAAAGGAAAACCTGGACACTAgagacgattaaATGGACAGCAtgcgtctcTCTGCCATCAGTCACCGTGCTCAGTCTGACTGCCGTATAggcagc	PRDM15	PRDM15	PRDM15
GACCCCCCGCTGTGC	CGTAT	ATACG	GACTGAGCACGTGATGGCAGAGGAATCCTGCATACATAATTCGACCCCCCGCTGTGCGGCTGACCCCCCGCTGTGCAAGTGACCCCCCGCTGTGCAAGAGACCCCCCGCTGTGCAAGAGACCCCCCGCTGTGCATTAGACCCCCCGCTGTGCCACTAgagacgattaaATGGACAGCAtgcgtctcTCTGCCATCAATACGCGTGCTCAGTCTGACTGCCGTATAggcagc	ZIC3	ZIC3	ZIC1\ZIC3\ZIC4\ZIC5
ACCGATTAG	TGCAT	ATGCA	GACTGAGCACGTGATGGCAGAGGAATCCTGCATACATAATTCATACCCATTATCTCAGGCTTGCTTTCTTCAACTTAAACCGATTAGTGTAACCGATTAGACCAACCGATTAGGAAGACCGATTAGAATAACCGATTAGATGGACCGATTAGCACTAgagacgattaaATGGACAGCAtgcgtctcTCTGCCATCAATGCACGTGCTCAGTCTGACTGCCGTATAggcagc	BARHL1	BARHL1	BARHL1\BARHL2
ACATTCCAG	TGGTT	AACCA	GACTGAGCACGTGATGGCAGAGGAATCCTGCATACATAATTCATACCCATTATCTCAGGCTTGCTTTCTTCAACTTAAACATTCCAGTGTAACATTCCAGACCAACATTCCAGGAAGACATTCCAGAATAACATTCCAGATGGACATTCCAGCACTAgagacgattaaATGGACAGCAtgcgtctcTCTGCCATCAAACCACGTGCTCAGTCTGACTGCCGTATAggcagc	TEAD1	TEAD1	TEAD1\TEAD2 TEAD3 TEAD4
TGCCCTAGGGCA	TGGAC	GTCCA	GACTGAGCACGTGATGGCAGAGGAATCCTGCATACATAATTCATACCCATTATCTCAGGCTGCCCTAGGGCAACTTTGCCCTAGGGCAGTATTGCCCTAGGGCACAGCTGCCCTAGGGCAGATTTGCCCTAGGGCAAAAATGCCCTAGGGCACACTAgagacgattaaATGGACAGCAtgcgtctcTCTGCCATCAGTCCACGTGCTCAGTCTGACTGCCGTATAggcagc	TFAP2A	TFAP2A	TFAP2A\TFAP2B\TFAP2C\TFAP2E	ACAGGAAA
TCCCAAGGGAA	TGATC	GATCA	GACTGAGCACGTGATGGCAGAGGAATCCTGCATACATAATTCATACCCATTATCTCAGGCTTGCTTTCCCAAGGGAAAGTATCCCAAGGGAAATAATCCCAAGGGAACATGTCCCAAGGGAATTAATCCCAAGGGAAAAATTCCCAAGGGAACACTAgagacgattaaATGGACAGCAtgcgtctcTCTGCCATCAGATCACGTGCTCAGTCTGACTGCCGTATAggcagc	EBF2	EBF2	Ebf2\EBF3
CATTCATTCATTC	GTATC	GATAC	GACTGAGCACGTGATGGCAGAGGAATCCTGCATACATAATTCATACCCATTATCCATTCATTCATTCCTTCCATTCATTCATTCAGGTCATTCATTCATTCCCACCATTCATTCATTCAAGACATTCATTCATTCTAAACATTCATTCATTCCACTAgagacgattaaATGGACAGCAtgcgtctcTCTGCCATCAGATACCGTGCTCAGTCTGACTGCCGTATAggcagc	ZNF24	ZNF24	ZNF24
CACAGCAGGGAG	GCTTA	TAAGC	GACTGAGCACGTGATGGCAGAGGAATCCTGCATACATAATTCATACCCATTATCTCAGGCCACAGCAGGGAGACTTCACAGCAGGGAGGTATCACAGCAGGGAGCAGCCACAGCAGGGAGGATTCACAGCAGGGAGAAAACACAGCAGGGAGCACTAgagacgattaaATGGACAGCAtgcgtctcTCTGCCATCATAAGCCGTGCTCAGTCTGACTGCCGTATAggcagc	ZNF317	ZNF317	ZNF317	Zic1::Zic2
TCCATCCCATAATACTC	GCCAA	TTGGC	GACTGAGCACGTGATGGCAGAGGAATCCTGTCCATCCCATAATACTCCATTTCCATCCCATAATACTCTTCATCCATCCCATAATACTCTATATCCATCCCATAATACTCGAAGTCCATCCCATAATACTCAGATTCCATCCCATAATACTCCACTAgagacgattaaATGGACAGCAtgcgtctcTCTGCCATCATTGGCCGTGCTCAGTCTGACTGCCGTATAggcagc	ZNF410	ZNF410	ZNF410
TGGTTGGGCTT	GCATT	AATGC	GACTGAGCACGTGATGGCAGAGGAATCCTGCATACATAATTCATACCCATTATCTCAGGCTTGCTTTGGTTGGGCTTAGTATGGTTGGGCTTATAATGGTTGGGCTTCATGTGGTTGGGCTTTTAATGGTTGGGCTTAAATTGGTTGGGCTTCACTAgagacgattaaATGGACAGCAtgcgtctcTCTGCCATCAAATGCCGTGCTCAGTCTGACTGCCGTATAggcagc	ZNF449	ZNF449	ZNF449

## Sheet: Supp_table4
Supplementary Table 4 | Signal response elements and their associated barcodes (Figure 3)
Signaling Pathway	Response element	Motif	Repeats	Barcode(s) in pegRNA	Barcode(s) in DNA Tape	Response element full sequence (including part pegRNA)
TetON	GCTTGGCCGCGAATCGATATGTCGAGTTTACTCCCTATCAGTGATAGAGAACGTATGTCGAGTTTACTCCCTATCAGTGATAGAGAACGATGTCGAGTTTACTCCCTATCAGTGATAGAGAACGTATGTCGAGTTTACTCCCTATCAGTGATAGAGAACGTATGTCGAGTTTACTCCCTATCAGTGATAGAGAACGTATGTCGAGTTTATCCCTATCAGTGATAGAGAACGTATGTCGAGTTTACTCCCTATCAGTGATAGAGAACGTATGTCGAGGTAGGCGTGTACGGTGGGGG	TCCCTATCAGTGATAGAGA	7	AGAAG (HEK3-Tape)	CTTCT (HEK3-Tape)	GGAAAAGGCCTCCACGGCCAGCTTGGCCGCGAATCGATATGTCGAGTTTACTCCCTATCAGTGATAGAGAACGTATGTCGAGTTTACTCCCTATCAGTGATAGAGAACGATGTCGAGTTTACTCCCTATCAGTGATAGAGAACGTATGTCGAGTTTACTCCCTATCAGTGATAGAGAACGTATGTCGAGTTTACTCCCTATCAGTGATAGAGAACGTATGTCGAGTTTATCCCTATCAGTGATAGAGAACGTATGTCGAGTTTACTCCCTATCAGTGATAGAGAACGTATGTCGAGGTAGGCGTGTACGGTGGGGGCACTAgagacgattaaATGGACAGCAtgcgtctcTCTGCCATCACTTCTCGTGCTCAGTCTGACTGCCGTATAg
NF-κB	ATCAGGGGTGGGTATCTCATCAACCTGGGCATGGGCACTTCTTGGAGGCCATCAGTAAGTAATCCACAGCTACTTTGTATGATCCTGTGGTGCCACCTGCGGGACTTTCCTGGGGACTTTCCCTGGGACTTTCCGTGGGACTTTCCCTGGGACTTTCCGTGGGACTTTCCAGGCAGCTGTCGATCTTAGC	GGGACTTTCC	6	TCCTA (HEK3-Tape) AATAA (HEK3-Tape)	TAGGA (HEK3-Tape) TTATT (HEK3-Tape)	GGAAAAGGCCTCCACGGCCAATCAGGGGTGGGTATCTCATCAACCTGGGCATGGGCACTTCTTGGAGGCCATCAGTAAGTAATCCACAGCTACTTTGTATGATCCTGTGGTGCCACCTGCGGGACTTTCCTGGGGACTTTCCCTGGGACTTTCCGTGGGACTTTCCCTGGGACTTTCCATGGGACTTTCCAGGCAGCTGTCGATCTTAGCCACTAgagacgattaaATGGACAGCAtgcgtctcTCTGCCATCATAGGACGTGCTCAGTCTGACTGCCGTATAg/ GGAAAAGGCCTCCACGGCCAATCAGGGGTGGGTATCTCATCAACCTGGGCATGGGCACTTCTTGGAGGCCATCAGTAAGTAATCCACAGCTACTTTGTATGATCCTGTGGTGC…
TCF/LEF (Wnt)	AGATCAAAGGGTTTAAGATCAAAGGGCTTAAGATCAAAGGGTATAAGATCAAAGGGCCTAAGATCAAAGGGACTAAGATCAAAGGGTTTAAGATCAAAGGGCTTAAGATCAAAGGGCCTA	TAAGATCAAAGGG	7	GCAAC (HEK3-Tape)	GTTGC (HEK3-Tape)	GGAAAAGGCCTCCACGGCCAAGATCAAAGGGTTTAAGATCAAAGGGCTTAAGATCAAAGGGTATAAGATCAAAGGGCCTAAGATCAAAGGGACTAAGATCAAAGGGTTTAAGATCAAAGGGCTTAAGATCAAAGGGCCTACACTAgagacgattaaATGGACAGCAtgcgtctcTCTGCCATCAGTTGCCGTGCTCAGTCTGACTGCCGTATAg
TetON	GCTTGGCCGCGAATCGATATGTCGAGTTTACTCCCTATCAGTGATAGAGAACGTATGTCGAGTTTACTCCCTATCAGTGATAGAGAACGATGTCGAGTTTACTCCCTATCAGTGATAGAGAACGTATGTCGAGTTTACTCCCTATCAGTGATAGAGAACGTATGTCGAGTTTACTCCCTATCAGTGATAGAGAACGTATGTCGAGTTTATCCCTATCAGTGATAGAGAACGTATGTCGAGTTTACTCCCTATCAGTGATAGAGAACGTATGTCGAGGTAGGCGTGTACGGTGGGGG	TCCCTATCAGTGATAGAGA	7	GTTGGA (DTT)	TCCAAC(DTT)	TCCAGCTTGGCAATCCGGTACTGTACCGGTactgccgtataggcagcGGATGATGGTGAGCACGTGAGTTTTAGAGCTAGAAATAGCAAGTTAAAATAAGGCTAGTCCGTTATCAACTTGAAAAAGTGGCACCGAGTCGGTGCTCACCATCATCCAACCGTGCTCACCATCACTGCCGTATAggcagcCgccacgaccactacctcgacattcgcttgc
TCF/LEF (Wnt)	AGATCAAAGGGTTTAAGATCAAAGGGCTTAAGATCAAAGGGTATAAGATCAAAGGGCCTAAGATCAAAGGGACTAAGATCAAAGGGTTTAAGATCAAAGGGCTTAAGATCAAAGGGCCTA	TAAGATCAAAGGG	7	ACAGGA(DTT)	TCCTGT(DTT)	TCCAGCTTGGCAATCCGGTACTGTACCGGTactgccgtataggcagcGGATGATGGTGAGCACGTGAGTTTTAGAGCTAGAAATAGCAAGTTAAAATAAGGCTAGTCCGTTATCAACTTGAAAAAGTGGCACCGAGTCGGTGCTCACCATCATCCTGTCGTGCTCACCATCACTGCCGTATAggcagcCgccacgaccactacctcgacattcgcttgc

## Sheet: Supp_table5
Supplementary Table 5 | Sequences of primers and other oligos
Primer name	Sequences 5'-3'	Note	Related Figures
Hek3_fwd	GCGTCAGATGTGTATAAGAGACAGNNNNNNNNNNNNNNNGCAAGTAAGCATGCATTTGTAGGCTTGATG	Forward primer with Ns for better amplicon clustering; Read 1 adaptor	Fig.1-3; Supp Fig. 1-6
Hek3_rev	GTGACTGGAGTTCAGACGTGTGCTCTTCCGATCTGGTGCAGGAGCTGCACATACTAGCC	Reverse primer; Read 2 adaptor	Fig.1-3; Supp Fig. 1-6
synthetic_hek3_fwd	GTGACTGGAGTTCAGACGTGTGCTCTTCCGATCTCTACCCCGACCACATGAAGCAGC	Forward primer; Read2 adaptor; used to quantify synHEK3-Tape MOI	Fig. 2, 5; Supp Fig. 3, 4, 8
synthetic_hek3_rev	TCGTCGGCAGCGTCAGATGTGTATAAGAGACAGNNNNNNNNNNGACCATGTCATCGCGCTTCTCGT	Reverse primer with Ns for better amplicon clustering; Read 1 adaptor; used to quantify synHEK3-Tape MOI	Fig. 2, 5; Supp Fig. 3, 4, 8
Typewriter TAPE_fwd	GCGTCAGATGTGTATAAGAGACAGGGCTTTATATATCTTGTGGAAAGGACGAAACACC	Forward primer; Read 1 adaptor	Fig. 4; Supp Fig. 7
Typewriter TAPE_rev	TTCAGACGTGTGCTCTTCCGATCTTTTGTCTCAAGATCTAGTTACGCCAAGC	Reverse primer; Read 2 adaptor	Fig. 4; Supp Fig. 7
Sequencing_adaptor_fwd	AATGATACGGCGACCACCGAGATCTACACNNNNNNNNNNTCGTCGGCAGCGTCAGATGTGTATAAGAGACAG	P5-Nextera R1, with index, for all amplicon sequencing in paper
Sequencing_adaptor_rev	CAAGCAGAAGACGGCATACGAGATNNNNNNNNNNGTGACTGGAGTTCAGACGTGTGCTCTTCCGATCT	P7-Trueseq R2, with index, for all amplicon sequencing in paper
CREs_amp_up_fwd	GGGGATACGGGGAAAAGGCCTCCACGGCCA	amplification of oligo pools for CRE cloning, 5' gibson overhang
CREs_amp_up_rev	GCAAGCGAATGTCGAGGTAGTGGTCCATGGTGGCGGCTGCCTATACGGCAGTCAGACTGA	amplification of oligo pools for CRE cloning, 3' gibson overhang
GFP_rev	CTTGTACAGCTCGTCCATGC	gDNA copy number qPCR	Supp Fig. 6d
GFP_fwd	TGAGCAAAGACCCCAACGAG	gDNA copy number qPCR	Supp Fig. 6d
RPPH1_rev	AGCTTGGAACAGACTCACGG	gDNA copy number qPCR	Supp Fig. 6d
RPPH1_fwd	AATGGGCGGAGGAGAGTAGT	gDNA copy number qPCR	Supp Fig. 6d
ENGRAM-recorder_fwd	TCGACTTCCAGCTTGGCAATCCGGTACTGT	Forward primer to amplify the ENGRAM recorders, used to quantify the MOI of piggyBac integration
ENGRAM-recorder_rev	GTCCGGTCGCAAGCGAATGTCGAGGTAGTG	Reverse primer to amplify the ENGRAM recorders, used to quantify the MOI of piggyBac integration
Prime_editor_fwd	ACCTGCTGTTCAAGACCAACCGGAAAGTGA	Forward primer to amplify the prime_editor (Cas9), used to quantify the MOI of piggyBac integration
Prime_editor_rev	CCAGATTGGCAATGTGCTCGTGCAGGCTAT	Reverse primer to amplify the prime_editor (Cas9), used to quantify the MOI of piggyBac integration
CRE_barcode_pool_amp_fwd	GGGGATACGGGGAAAAGGCCTCCACGGCCA	Foward primer to amplify the CRE_barcode oligos from oPools; Adding the 3' overhang
CRE_barcode_pool_amp_rev	GCAAGCGAATGTCGAGGTAGTGGTCCATGGTGGCGGCTGCCTATACGGCAGTCAGACTGA	Reverse primer to amplify the CRE_barcode oligos from oPools; Adding the 3' overhang
tRNA_sequence	GGCTCGTTGGGAGGTCCCGGGTTGAAATCCCGGACGA		Supp Fig. 1i

## Sheet: Supp_table6
Supplementary Table 6 | Overview of insertional barcode choice for various experiments
Experiments described in..	Insertion Type	Balanced?	Comments
Figure 1	Degenerate 5N insertion	No	It is in these experiments that different insertion rates for various 5-mers is documented and characterized
Figure 2a-e, Supplementary Figure 3e-g	300 x 6 bp insertions	No	Ideally these would have been selected to optimize for balance, but in practice they were not. However, we did calculate ES scores by normalizing based on insertion proportions measured in a separate experiment in which a constitutive promoter drove pegRNAs encoding a degenerate hexamer. But because the resulting ES did not appreciably change the correlation with MPRA results (in fact, it reduced…
Figure 2f-g, Figure 5b-h, Supplementary Figures 5, 8	98 x 5 bp insertions	Partially	Most (66) of the barcodes were balanced (within 2-fold) although some were more (n=9) or less (n=23) beyond that range . However, in all experiments where these ENGRAM recorders were being used, we were making comparisons with the relative levels of recording for the same recorder/barcode deployed in different contexts (e.g. different timepoints or 24-hr windows of gastruloid induction), such tha…
Supplementary Figure 3a	4 CREs x 2 barcodes each	Yes	Barcodes with similar levels of bias were used for this experiment.
Figure 3, Supplementary Figure 6	3 signal responsive CREs x 1 barcode each	Yes	Barcodes with similar levels of bias were used for this experiment.
Figure 4, Supplementary Figure 7	DNA Typewriter	Yes	Barcodes with similar levels of bias were used for this experiment.

## Sheet: Supp_table7
Supplementary Table 7 | Details regarding the nature of experimental replicates in all experiments
Experiments described in:	Transfection or integration	# of replicates	Term	Comments
Fig. 1c	Integration	3	Integration replicates	For each ENGRAM variant, recorders were integrated into a single, polyclonal population of cells via piggyBac. This polyclonal population was split to 3 wells which were cultured independently for 20 days.
Fig. 1d	Integration	3	Integration replicates	For each ENGRAM variant, recorders were integrated into a single, polyclonal population of cells via piggyBac. This polyclonal population was split to 6 wells which were cultured independently, 3 with and 3 without 10ng/ml TNFa.
Fig. 1e-g; Supp. Fig. 2a-c	Transfection	3	Transfection replicates	A single plasmid library encoding 5N recorders was separately transfected into 3 wells of cells; these were harvested 2 days later.
Fig. 2a-c; Supp. Fig. 3c,e-g; Supp Fig. 4b-e	Integration	3	Integration replicates	A single library encoding 300 CRE-driven recorders was separately transfected and integrated to three different populations of cells via piggyBac. Cells were cultured independently for 5 days before harvesting.
Fig. 2f-g; Supp. Fig. 5a-c;	Transfection	3	Transfection replicates	A single plasmid library encoding 98 synthetic CRE-driven recorders was separately transfected into 3 wells of cells; these were harvested 2 days later.
Supp. Fig. 3a-b	Transfection	3	Transfection replicates	A single plasmid library encoding high, low, minP or promoterless recorders was separately transfected into 3 wells of cells; these were harvested 2 days later.
Fig. 3; Supp. Fig. 6	Integration	3	Integration replicates	For each signal or combination of signals, recorders were integrated into a single, polyclonal population of cells via piggyBac. This polyclonal population was split to 3 wells which were cultured independently with the indicated concentration and/or combination of agonists.
Fig. 4; Supp. Fig. 7	Integration	3	Integration replicates	A single polyclonal population of cells bearing integrated copies (via piggyBac) of both the Tet-On and Wnt recorders at high MOI was generated. For each program, cells were split from this population into three wells and cultured and treated to the specified agonist regimes separately.
Supp. Fig. 9a	Integration	3	Integration replicates	A single polyclonal population of mESCs bearing integrated copies (via piggyBac) bearing 98 synthetic CRE-driven ENGRAM recorders at high MOI was generated. Cells were split into 3 wells and cultured for 2 days in 100 ng/ml doxycycline.
Fig. 5f-g; Supp. Fig. 10b-c	Integration	2	Integration replicates	A single polyclonal population of mESCs bearing integrated copies (via piggyBac) bearing 98 synthetic CRE-driven ENGRAM recorders at high MOI was generated. For each of many gastruloids, ~300 cells from this population were seeded to a round-bottom well. For each time-window of the gastruloid time-course, 2 replicates of 20-50 independently seeded aggregates were harvested.
